# Supplementary material for: The TIP60-ATM axis regulates replication fork stability in BRCA-deficient cells
Source: Oncogenesis. 2022 Jun 18;11(1):33. doi: 10.1038/s41389-022-00410-w (PMC9206655; doi:10.1038/s41389-022-00410-w)
Supplement: Supplementary file 2 — Supplementary Table S1 [file 41389_2022_410_MOESM2_ESM.xlsx]

## Sheet: KU55933
WT HeLa	Rank	Gene ID	Score	p-value	Log(score)
KU55933 vs DMSO	1	BID	3.079e-08	2.5903e-07	-7.51159
	2	CASP8	5.1975e-06	1.9686e-05	-5.28421
	3	RGS9BP	8.2733e-06	3.3414e-05	-5.08232
	4	AMOTL2	1.7526e-05	7.175e-05	-4.75632
	5	ZNF618	2.605e-05	0.00010335	-4.58419
	6	KCNK3	2.7955e-05	0.00011112	-4.55354
	7	FADD	3.5607e-05	0.00013599	-4.44846
	8	TRMT12	3.5713e-05	0.00013651	-4.44717
	9	OR51T1	3.7986e-05	0.00014376	-4.42038
	10	SPRN	8.1412e-05	0.00032767	-4.08931
	11	KLHDC10	9.6362e-05	0.00038673	-4.01609
	12	KCTD11	0.00013025	0.00051468	-3.88522
	13	NLGN2	0.00013915	0.00055198	-3.85652
	14	ERN1	0.00017583	0.00052971	-3.75491
	15	RBP4	0.00018234	0.00069756	-3.73912
	16	ENO2	0.00018485	0.00070325	-3.73318
	17	LTN1	0.00018638	0.00070636	-3.7296
	18	SLC16A10	0.00019216	0.00072708	-3.71634
	19	GPR146	0.00020066	0.00075869	-3.69754
	20	HIST1H2AE	0.00021229	0.00080376	-3.67307
	21	SULT1A3	0.00021565	0.00081619	-3.66625
	22	STAM	0.00028292	0.0010478	-3.54834
	23	MYL12B	0.00030224	0.0011198	-3.51965
	24	GRIP2	0.00030737	0.00114	-3.51234
	25	LYRM4	0.00030906	0.0011452	-3.50996
	26	KHDRBS1	0.00032804	0.001212	-3.48407
	27	POLR3E	0.00033861	0.0012457	-3.4703
	28	MESDC1	0.0003466	0.001271	-3.46017
	29	RNF225	0.00039008	0.0014322	-3.40885
	30	USP9Y	0.0003907	0.0014327	-3.40816
	31	HAVCR1	0.00040404	0.0014793	-3.39358
	32	LCE1A	0.00040459	0.0014814	-3.39298
	33	N4BP2	0.00042812	0.0015668	-3.36843
	34	TEPP	0.00042937	0.0015689	-3.36717
	35	AMY2A	0.00044278	0.0016181	-3.35381
	36	SLC17A6	0.00046542	0.0017129	-3.33215
	37	OR5B12	0.00046939	0.0017285	-3.32847
	38	FBXL18	0.00048192	0.001773	-3.31703
	39	PPFIA3	0.00049202	0.0018062	-3.30802
	40	FAM47B	0.00049487	0.0018171	-3.30551
	41	THEG	0.00049625	0.0018202	-3.3043
	42	SFTPC	0.0005161	0.0018917	-3.28727
	43	SNAPIN	0.00054695	0.0020005	-3.26205
	44	C2orf61	0.0005668	0.002088	-3.24657
	45	OXTR	0.00059903	0.0021921	-3.22255
	46	NEUROD2	0.00060379	0.0022061	-3.21911
	47	KPNA7	0.00062515	0.0022854	-3.20402
	48	YWHAG	0.00063134	0.0023056	-3.19974
	49	DMRT1	0.0006511	0.002374	-3.18635
	50	IL2RA	0.00066862	0.0024382	-3.17482
	51	NRP1	0.00069865	0.0025475	-3.15574
	52	OR2B11	0.00071698	0.0026164	-3.14449
	53	FLOT2	0.00072732	0.0026506	-3.13827
	54	LGALS13	0.00073448	0.0026807	-3.13402
	55	NCALD	0.00074253	0.0027034	-3.12929
	56	SP110	0.00075525	0.0027501	-3.12191
	57	CKMT1A	0.00079745	0.0028931	-3.0983
	58	PPM1H	0.0008183	0.0029588	-3.08709
	59	TMEM245	0.00084109	0.0030469	-3.07516
	60	SCN2B	0.00084884	0.0030775	-3.07117
	61	IL15RA	0.00085458	0.0030982	-3.06825
	62	MPP5	0.00085899	0.0031137	-3.06601
	63	EPT1	0.00089916	0.0032562	-3.04616
	64	RDH16	0.00090266	0.003264	-3.04448
	65	C9orf43	0.00091385	0.0033018	-3.03913
	66	MAFF	0.00093368	0.0026661	-3.0298
	67	NFATC1	0.00094294	0.0034054	-3.02552
	68	EPHX3	0.00096215	0.00348	-3.01676
	69	C12orf50	0.00096352	0.0034826	-3.01614
	70	OSR1	0.00096594	0.003493	-3.01505
	71	SLC25A48	0.0010127	0.0036567	-2.99452
	72	ITCH	0.0010156	0.0036655	-2.99328
	73	CHD7	0.0010544	0.0038209	-2.97699
	74	CXCR4	0.0010574	0.0038323	-2.97576
	75	AMMECR1	0.001058	0.0038333	-2.97551
	76	N4BP3	0.0010676	0.0038696	-2.97159
	77	CCND3	0.0010769	0.0039033	-2.96782
	78	PANX1	0.0010807	0.0039152	-2.96629
	79	FBXW4	0.0010823	0.0039229	-2.96565
	80	SLC7A13	0.0010933	0.0039608	-2.96126
	81	CARKD	0.0011183	0.0040514	-2.95144
	82	SPRED3	0.0011197	0.0040558	-2.9509
	83	RARG	0.0011216	0.0040613	-2.95016
	84	GPX2	0.0011332	0.0040975	-2.94569
	85	PDCD10	0.0011401	0.0041234	-2.94306
	86	COL18A1	0.0011407	0.0041255	-2.94283
	87	CCDC34	0.0011417	0.0041302	-2.94245
	88	RBM38	0.0011559	0.004183	-2.93708
	89	FUT9	0.001162	0.0042027	-2.93479
	90	ASB1	0.0011645	0.0042115	-2.93386
	91	CBR1	0.0011718	0.0042348	-2.93115
	92	TMEM212	0.001184	0.0042747	-2.92665
	93	MYO9B	0.0011874	0.0042887	-2.9254
	94	ACTL6B	0.0011918	0.0043027	-2.9238
	95	FAM173A	0.0011994	0.0043317	-2.92104
	96	PWWP2A	0.0011999	0.0043338	-2.92085
	97	HMGB1	0.0012238	0.004413	-2.91229
	98	EDEM3	0.001253	0.0045099	-2.90205
	99	RPA2	0.00126	0.0045337	-2.89963
	100	NRXN1	0.0012689	0.0045669	-2.89657
	101	BOK	0.0012738	0.004585	-2.8949
	102	TMEM129	0.0012759	0.0045902	-2.89418
	103	CYB5R3	0.0012963	0.0046565	-2.88729
	104	ZNF812	0.0013138	0.0047156	-2.88147
	105	MYH4	0.0013279	0.0047643	-2.87683
	106	OR7A17	0.00138	0.0049425	-2.86012
	107	HBQ1	0.0014224	0.005088	-2.84698
	108	EEF2K	0.0014453	0.0051657	-2.84004
	109	ELAVL1	0.0014841	0.0052937	-2.82854
	110	NMRK2	0.0014868	0.0053015	-2.82775
	111	OR5C1	0.001497	0.0053372	-2.82478
	112	FKBP3	0.0015402	0.0054968	-2.81242
	113	SUSD5	0.0015427	0.0055025	-2.81172
	114	UNC5D	0.0015686	0.0055942	-2.80449
	115	CALHM3	0.0015837	0.0056486	-2.80033
	116	NR5A2	0.0015881	0.0056677	-2.79912
	117	KLF8	0.0015905	0.0056729	-2.79847
	118	SEMA4C	0.0016276	0.0058128	-2.78845
	119	METTL23	0.0016373	0.0058516	-2.78587
	120	CRCT1	0.0016402	0.0058594	-2.7851
	121	TMEM155	0.0016648	0.0059382	-2.77864
	122	CPXCR1	0.0016849	0.0060076	-2.77343
	123	ANKRD20A1	0.0016922	0.006034	-2.77155
	124	ARNT	0.0017061	0.0060817	-2.768
	125	ARL11	0.001719	0.0061257	-2.76472
	126	NEDD9	0.0017372	0.0061894	-2.76015
	127	METTL24	0.0017582	0.006265	-2.75493
	128	PA2G4	0.0017903	0.0063738	-2.74707
	129	ZNF721	0.0017963	0.0063915	-2.74562
	130	EML3	0.0018031	0.006408	-2.74398
	131	LDB1	0.001816	0.0064474	-2.74088
	132	TEAD3	0.0018483	0.006579	-2.73323
	133	RADIL	0.0018744	0.0066702	-2.72714
	134	FAM43A	0.0018845	0.0067064	-2.7248
	135	FCER2	0.0018936	0.0067471	-2.72271
	136	TMEM52B	0.0019003	0.0067691	-2.72118
	137	CREB5	0.0019191	0.006837	-2.7169
	138	PSMB8	0.0019524	0.0069556	-2.70943
	139	TGFB1I1	0.0020044	0.0071431	-2.69802
	140	FAM188A	0.002011	0.0071724	-2.69659
	141	MIR205HG	0.0020162	0.0071934	-2.69547
	142	CSMD2	0.0020564	0.007341	-2.68689
	143	MYO1C	0.0020739	0.0074037	-2.68321
	144	MAP10	0.0020815	0.0074276	-2.68162
	145	SOX21	0.0020964	0.0074874	-2.67853
	146	A4GALT	0.0021367	0.0076343	-2.67026
	147	C1QL3	0.0021604	0.007726	-2.66547
	148	LSS	0.0021854	0.0078161	-2.66047
	149	MAPK3	0.0021946	0.0078498	-2.65864
	150	RHOXF2	0.0022125	0.0079145	-2.65512
	151	FCER1A	0.0022129	0.0079156	-2.65504
	152	CDKL4	0.0022179	0.0079404	-2.65406
	153	LILRB2	0.0022267	0.0079679	-2.65234
	154	SLC22A2	0.0022554	0.0080762	-2.64678
	155	KRTDAP	0.0022645	0.0081088	-2.64503
	156	SOGA1	0.00228	0.0081606	-2.64207
	157	COX6B1	0.0023019	0.0082404	-2.63791
	158	MKKS	0.0023027	0.008245	-2.63776
	159	LOC100505841	0.0023068	0.008259	-2.63699
	160	CLEC2L	0.0023145	0.0082823	-2.63554
	161	ATXN7L1	0.0023165	0.008288	-2.63517
	162	SAR1B	0.0023258	0.0083269	-2.63343
	163	DKK2	0.0023527	0.0084134	-2.62843
	164	C17orf53	0.0023685	0.0084647	-2.62553
	165	ABRACL	0.0023705	0.0084704	-2.62516
	166	DBT	0.002379	0.008503	-2.62361
	167	GRB14	0.0024194	0.0086388	-2.61629
	168	MPND	0.0024205	0.0086413	-2.61609
	169	ZSCAN5A	0.0024275	0.0086678	-2.61484
	170	HSPB8	0.0024327	0.0086869	-2.61391
	171	ZNF865	0.0024612	0.0087859	-2.60885
	172	SLC45A1	0.0024725	0.0088206	-2.60686
	173	TCN1	0.0024952	0.0089024	-2.60289
	174	EIF3C	0.0025085	0.0089408	-2.60059
	175	BHLHE41	0.0025245	0.00899	-2.59782
	176	CXCR5	0.0025255	0.0089926	-2.59765
	177	SCAND1	0.00253	0.0090045	-2.59688
	178	TAT	0.0025765	0.0091521	-2.58897
	179	CEP95	0.0025959	0.0092242	-2.58571
	180	ZNF114	0.0025986	0.0092376	-2.58526
	181	H2AFZ	0.0026285	0.0093397	-2.58029
	182	UFD1L	0.0026428	0.007368	-2.57794
	183	RASSF3	0.0026685	0.0094573	-2.57373
	184	OR11H1	0.0026805	0.0095008	-2.57178
	185	SRR	0.0027299	0.0096681	-2.56385
	186	MILR1	0.0027325	0.0096816	-2.56344
	187	TRIP6	0.0027577	0.0097733	-2.55945
	188	DMPK	0.0027607	0.009779	-2.55898
	189	ISLR2	0.0027647	0.009793	-2.55835
	190	TYMS	0.0027845	0.0098681	-2.55525
	191	MX1	0.0027852	0.0098707	-2.55514
	192	ABCG8	0.0027945	0.0099038	-2.5537
	193	HHEX	0.002808	0.009951	-2.5516
	194	DDO	0.0028365	0.010048	-2.54722
	195	RPP25	0.0028441	0.010079	-2.54606
	196	TBC1D26	0.0028885	0.010233	-2.53933
	197	SLC43A1	0.0028944	0.010251	-2.53844
	198	FGF20	0.0029074	0.010292	-2.5365
	199	CLCN6	0.002924	0.010351	-2.53402
	200	SPRR2D	0.0029405	0.01042	-2.53158
	201	LY6G6F	0.0029575	0.010475	-2.52908
	202	SLC2A11	0.0029924	0.010593	-2.52398
	203	APOBEC3F	0.0030444	0.010761	-2.5165
	204	PYCR1	0.003073	0.010849	-2.51244
	205	LDOC1	0.0031035	0.010965	-2.50815
	206	SPP2	0.0031249	0.011041	-2.50516
	207	NAP1L5	0.0031267	0.011045	-2.50491
	208	SESTD1	0.0031351	0.011075	-2.50375
	209	BBIP1	0.0031394	0.011091	-2.50315
	210	GTF2E1	0.0031484	0.01113	-2.50191
	211	RTN1	0.0031663	0.0112	-2.49945
	212	TPST2	0.0031787	0.011245	-2.49775
	213	KCNJ18	0.0031954	0.011301	-2.49547
	214	B3GALNT1	0.003196	0.011303	-2.49539
	215	EPS15	0.0031977	0.01131	-2.49516
	216	KCTD20	0.0032004	0.011318	-2.4948
	217	BHLHA9	0.0032523	0.011496	-2.48781
	218	ARRDC3	0.0032593	0.011526	-2.48688
	219	CNP	0.0032639	0.011546	-2.48626
	220	GALNS	0.0032657	0.011551	-2.48602
	221	TAC1	0.003268	0.011557	-2.48572
	222	DRAP1	0.0032844	0.011608	-2.48354
	223	PMP22	0.0033298	0.011753	-2.47758
	224	GSS	0.0033328	0.011765	-2.47719
	225	SGSM1	0.0033414	0.01179	-2.47607
	226	FAM72A	0.0033563	0.011841	-2.47414
	227	IL23A	0.0033675	0.011877	-2.47269
	228	PROKR2	0.0033711	0.011889	-2.47223
	229	CCDC28A	0.0034082	0.012017	-2.46747
	230	ZNF79	0.0034216	0.012065	-2.46577
	231	CLK3	0.003431	0.012094	-2.46458
	232	QPCT	0.0034602	0.012197	-2.4609
	233	C5orf52	0.0034651	0.012215	-2.46028
	234	ENTPD4	0.0034651	0.012215	-2.46028
	235	RSRC2	0.0034651	0.012215	-2.46028
	236	HNF4A	0.0035122	0.012378	-2.45442
	237	WDR49	0.0035381	0.01246	-2.45123
	238	FAM167A	0.0035602	0.012532	-2.44853
	239	ZC3H7B	0.0035655	0.012544	-2.44788
	240	ZSWIM6	0.0035769	0.012581	-2.44649
	241	TMPRSS13	0.0035823	0.012603	-2.44584
	242	TNNT1	0.0035825	0.012603	-2.44581
	243	BHLHE23	0.0036129	0.012709	-2.44214
	244	FNDC9	0.0036161	0.012719	-2.44176
	245	NEDD8-MDP1	0.003623	0.012742	-2.44093
	246	ARHGAP36	0.0036503	0.012842	-2.43767
	247	VAMP2	0.0036511	0.012843	-2.43758
	248	RPSA	0.0036654	0.01289	-2.43588
	249	OPN1SW	0.0036681	0.012899	-2.43556
	250	TM2D3	0.0036827	0.012943	-2.43383
	251	TRPV5	0.0037051	0.013026	-2.4312
	252	CDK14	0.0037286	0.013102	-2.42845
	253	KIAA1614	0.0037347	0.013124	-2.42774
	254	PRKCI	0.0037649	0.013222	-2.42425
	255	SCARA5	0.003772	0.013248	-2.42343
	256	CCNJL	0.0037837	0.013291	-2.42208
	257	RNASE7	0.0037966	0.013328	-2.42061
	258	ZNF562	0.0038239	0.013409	-2.41749
	259	TRPC3	0.00383	0.013431	-2.4168
	260	BTRC	0.0038759	0.013576	-2.41163
	261	GNA15	0.0038759	0.013576	-2.41163
	262	IGF1	0.0039278	0.013742	-2.40585
	263	CDK5RAP3	0.0039279	0.013742	-2.40584
	264	YWHAQ	0.0039311	0.013756	-2.40549
	265	OPN1LW	0.0039332	0.013763	-2.40525
	266	RORA	0.0039737	0.013903	-2.4008
	267	HLA-DMA	0.0039798	0.013929	-2.40014
	268	NOL4	0.0039801	0.01393	-2.40011
	269	HNRNPD	0.0040074	0.014031	-2.39714
	270	KRTAP10-6	0.0040317	0.014112	-2.39451
	271	MGST1	0.0040493	0.014175	-2.39262
	272	DOCK11	0.0040732	0.014259	-2.39006
	273	PADI3	0.0040755	0.014264	-2.38982
	274	UCP3	0.0040901	0.014317	-2.38827
	275	GDF10	0.0040952	0.014334	-2.38772
	276	LHX4	0.0041002	0.014349	-2.38719
	277	ACTL7A	0.0041015	0.014352	-2.38706
	278	EFNA5	0.0041057	0.014366	-2.38661
	279	RPL26L1	0.004132	0.014457	-2.38384
	280	ZBED3	0.0041489	0.01451	-2.38207
	281	ORMDL3	0.0041875	0.014632	-2.37805
	282	ANKMY2	0.0042176	0.014738	-2.37493
	283	SPOCK1	0.0042176	0.014738	-2.37493
	284	PROK2	0.0042205	0.014743	-2.37464
	285	LTBP2	0.0042395	0.014807	-2.37269
	286	SLC9C2	0.0042566	0.014868	-2.37094
	287	TBX20	0.0042686	0.014907	-2.36971
	288	FGF1	0.0042914	0.014978	-2.3674
	289	PROKR1	0.0043049	0.015024	-2.36604
	290	ALKBH7	0.004317	0.015062	-2.36482
	291	CXorf40A	0.0043242	0.015084	-2.36409
	292	RUNX3	0.0043433	0.015152	-2.36218
	293	PFN1	0.0043704	0.015238	-2.35948
	294	ZNF682	0.0043941	0.015311	-2.35713
	295	SMIM19	0.0043953	0.015312	-2.35701
	296	WFIKKN1	0.0043981	0.015321	-2.35673
	297	USP17L25	0.0043986	0.015322	-2.35669
	298	METTL5	0.0044033	0.015338	-2.35622
	299	UQCC3	0.0044078	0.015345	-2.35578
	300	ZNF678	0.0044317	0.015419	-2.35343
	301	TCEAL7	0.0044472	0.015472	-2.35191
	302	STAB1	0.0044991	0.015653	-2.34687
	303	ZNF121	0.0045006	0.015659	-2.34673
	304	CT47A11	0.0045408	0.015801	-2.34287
	305	FAM83B	0.0045499	0.015831	-2.342
	306	RLTPR	0.004551	0.015833	-2.34189
	307	SCAF8	0.0045779	0.015919	-2.33933
	308	CLEC4M	0.0045917	0.015969	-2.33803
	309	DUSP18	0.004603	0.016003	-2.33696
	310	IER5	0.0046418	0.016129	-2.33331
	311	SH3BP1	0.004646	0.016142	-2.33292
	312	ZNF439	0.0046476	0.016145	-2.33277
	313	TIGIT	0.0046549	0.016171	-2.33209
	314	PRSS33	0.0046648	0.016203	-2.33117
	315	TAOK1	0.004693	0.016297	-2.32855
	316	CNNM3	0.0047056	0.016347	-2.32738
	317	DLL4	0.0047068	0.016353	-2.32727
	318	CNGA1	0.0047333	0.016449	-2.32484
	319	ADGRB3	0.0047427	0.016483	-2.32397
	320	ALKBH1	0.0047587	0.016532	-2.32251
	321	DEGS2	0.0047668	0.016565	-2.32177
	322	MYOT	0.0048023	0.016697	-2.31855
	323	MACROD2	0.0048025	0.016698	-2.31853
	324	KIF26A	0.00481	0.016717	-2.31785
	325	GPR1	0.0048106	0.016719	-2.3178
	326	PMAIP1	0.0048106	0.016719	-2.3178
	327	CHRNB1	0.004849	0.016842	-2.31435
	328	KRTAP20-1	0.0048491	0.016842	-2.31434
	329	SPINK14	0.0048625	0.01688	-2.31314
	330	HTT	0.0048746	0.01693	-2.31206
	331	NPTX2	0.0049064	0.017032	-2.30924
	332	HMG20B	0.0049145	0.017056	-2.30852
	333	GMPPA	0.0049479	0.017165	-2.30558
	334	ATP6V0A2	0.0049655	0.017219	-2.30404
	335	FAM25A	0.0049664	0.017222	-2.30396
	336	CTXN1	0.0049669	0.017223	-2.30391
	337	TPT1	0.0049997	0.017327	-2.30106
	338	MUC6	0.0050104	0.017361	-2.30013
	339	LRP12	0.0050183	0.017386	-2.29944
	340	IDH3A	0.0050702	0.017573	-2.29497
	341	CCDC167	0.0050801	0.017601	-2.29413
	342	GLUD1	0.0050949	0.017654	-2.29286
	343	DCHS2	0.0050953	0.017657	-2.29283
	344	NEDD4	0.0051178	0.017728	-2.29092
	345	TXNDC11	0.0051221	0.017741	-2.29055
	346	ARHGEF25	0.0051334	0.01777	-2.28959
	347	CD164	0.0051487	0.017808	-2.2883
	348	SLC15A3	0.0051578	0.01784	-2.28754
	349	PPM1M	0.005159	0.017844	-2.28743
	350	TSC2	0.005174	0.017895	-2.28617
	351	SPAG11B	0.0051844	0.017931	-2.2853
	352	ZBTB7C	0.0052259	0.018076	-2.28184
	353	BLOC1S1	0.0052435	0.018138	-2.28038
	354	ROCK2	0.0052778	0.018251	-2.27755
	355	SCARF1	0.0052985	0.018324	-2.27585
	356	MSRB2	0.0053278	0.018416	-2.27345
	357	CACNB1	0.0053297	0.018427	-2.2733
	358	PRR23D1	0.0053447	0.018471	-2.27208
	359	SARNP	0.0053447	0.018472	-2.27208
	360	HOXA13	0.0053628	0.018527	-2.27061
	361	GOLM1	0.0053816	0.018582	-2.26909
	362	CD33	0.0054236	0.018729	-2.26571
	363	IL22	0.0054334	0.018774	-2.26493
	364	PIF1	0.0054412	0.014955	-2.26431
	365	ALG3	0.0054516	0.018834	-2.26348
	366	GAGE12J	0.0054723	0.018899	-2.26183
	367	TPST1	0.0054726	0.018899	-2.26181
	368	MYO10	0.005475	0.018905	-2.26162
	369	ABHD16A	0.0054853	0.018937	-2.2608
	370	CA6	0.0055099	0.019027	-2.25886
	371	HTR1D	0.0055347	0.019107	-2.25691
	372	ZNF792	0.0055368	0.019115	-2.25674
	373	SST	0.0055372	0.019117	-2.25671
	374	SNX25	0.0055661	0.019198	-2.25445
	375	PCDHAC2	0.005575	0.019226	-2.25376
	376	ESRRG	0.0055891	0.019275	-2.25266
	377	CYP3A7-CYP3A51P	0.0055909	0.019282	-2.25252
	378	NTS	0.0055921	0.019284	-2.25243
	379	TPP1	0.0055966	0.019301	-2.25208
	380	SFRP4	0.0056401	0.019448	-2.24871
	381	C10orf107	0.005641	0.01945	-2.24864
	382	GREM2	0.0056517	0.019484	-2.24782
	383	OCLM	0.0056632	0.019521	-2.24694
	384	DPP10	0.0056929	0.019617	-2.24467
	385	OBSL1	0.0057269	0.019734	-2.24208
	386	GIPC1	0.0057356	0.01976	-2.24142
	387	ULK2	0.0057426	0.019779	-2.24089
	388	PPP1R27	0.0057447	0.019787	-2.24073
	389	SCGB1D4	0.005782	0.019892	-2.23792
	390	ASCL2	0.0057966	0.019946	-2.23683
	391	GAB1	0.0058065	0.019972	-2.23609
	392	NANOGNB	0.0058305	0.01599	-2.23429
	393	NCR3	0.0058485	0.020112	-2.23296
	394	EXOSC6	0.0059004	0.020291	-2.22912
	395	SIRT3	0.0059086	0.020324	-2.22852
	396	MSGN1	0.0059141	0.020343	-2.22811
	397	VSIG2	0.0059305	0.0204	-2.22691
	398	RGS7	0.0059341	0.02042	-2.22665
	399	CCL28	0.0059522	0.02048	-2.22532
	400	OR10H2	0.005966	0.020518	-2.22432
	401	GSDMD	0.0060041	0.020665	-2.22155
	402	BTBD17	0.0060043	0.020665	-2.22154
	403	NENF	0.0060463	0.02081	-2.21851
	404	PRR13	0.0060486	0.020818	-2.21835
	405	MDH2	0.006056	0.020843	-2.21781
	406	ZNF91	0.0060602	0.020858	-2.21751
	407	ARHGEF6	0.0060842	0.020934	-2.2158
	408	MPC1L	0.0060899	0.020949	-2.21539
	409	DERL1	0.0061047	0.020992	-2.21434
	410	VTI1B	0.0061078	0.021005	-2.21412
	411	MRVI1	0.0061597	0.02117	-2.21044
	412	HAGH	0.0061618	0.021179	-2.21029
	413	OR10G4	0.006175	0.021219	-2.20936
	414	SPANXA2	0.0062014	0.021301	-2.20751
	415	TBC1D8	0.0062115	0.021335	-2.2068
	416	ZNF248	0.0062181	0.021354	-2.20634
	417	HR	0.006225	0.021382	-2.20586
	418	CCZ1B	0.0062418	0.02144	-2.20469
	419	IFITM2	0.0062634	0.021504	-2.20319
	420	MPZL1	0.006287	0.02157	-2.20156
	421	TMTC1	0.0062888	0.021576	-2.20143
	422	SLC35F3	0.0063127	0.021653	-2.19978
	423	SLC25A34	0.006313	0.021653	-2.19976
	424	CGB5	0.0063153	0.021657	-2.19961
	425	CRISPLD2	0.0063243	0.021687	-2.19899
	426	KCTD16	0.0063289	0.021702	-2.19867
	427	TRPM3	0.0063442	0.021756	-2.19762
	428	PCDHB13	0.0063647	0.021824	-2.19622
	429	FGF23	0.0063953	0.017467	-2.19414
	430	C2orf73	0.0064112	0.021975	-2.19306
	431	FAM169B	0.0064148	0.021983	-2.19282
	432	AFAP1L2	0.0064177	0.021987	-2.19262
	433	ELMOD2	0.006419	0.02199	-2.19253
	434	MEX3B	0.0064455	0.022088	-2.19074
	435	SWSAP1	0.0064687	0.022152	-2.18918
	436	HAS2	0.0064708	0.022156	-2.18904
	437	CISD2	0.0064788	0.022183	-2.18851
	438	TRIM40	0.0064871	0.022213	-2.18795
	439	MCHR2	0.006508	0.022279	-2.18655
	440	SYPL1	0.0065196	0.02232	-2.18578
	441	S100PBP	0.0065227	0.022332	-2.18557
	442	ERH	0.0065309	0.017797	-2.18503
	443	TBC1D30	0.0065328	0.022358	-2.1849
	444	UPK2	0.0065582	0.022443	-2.18322
	445	NPY4R	0.0065745	0.022497	-2.18214
	446	KRT35	0.0066184	0.022636	-2.17925
	447	PAEP	0.0066263	0.022666	-2.17873
	448	RASL10A	0.0066336	0.022689	-2.17825
	449	IYD	0.0066373	0.022701	-2.17801
	450	OR11H12	0.0066712	0.022816	-2.1758
	451	ZNF529	0.0066859	0.022864	-2.17484
	452	MAST4	0.00673	0.023028	-2.17198
	453	PCGF1	0.0067599	0.023126	-2.17006
	454	ANO7	0.0067647	0.023136	-2.16975
	455	TYW5	0.0067666	0.023146	-2.16963
	456	OR2J3	0.0067819	0.02319	-2.16865
	457	OOSP2	0.0068337	0.023342	-2.16534
	458	CELSR1	0.0068855	0.023506	-2.16206
	459	WNT10A	0.0068868	0.02351	-2.16198
	460	HEPHL1	0.006907	0.023569	-2.16071
	461	TMEM181	0.0069374	0.023666	-2.1588
	462	DDX60L	0.0069374	0.023666	-2.1588
	463	TNFRSF10A	0.0069892	0.023836	-2.15557
	464	YWHAZ	0.0070034	0.023894	-2.15469
	465	ZNF503	0.0070051	0.023898	-2.15459
	466	C15orf53	0.0070187	0.023937	-2.15374
	467	OR2T1	0.007019	0.023937	-2.15372
	468	COX7A2L	0.007041	0.024006	-2.15237
	469	PTGER4	0.0070442	0.024016	-2.15217
	470	ENTHD2	0.0070532	0.024044	-2.15161
	471	C22orf29	0.0070544	0.024052	-2.15154
	472	SHCBP1L	0.0070665	0.024093	-2.1508
	473	TKTL1	0.0070817	0.024145	-2.14986
	474	SRP68	0.0070928	0.024182	-2.14918
	475	NRG3	0.0071034	0.024223	-2.14853
	476	CYB561A3	0.0071047	0.02423	-2.14845
	477	HHIP	0.0071415	0.024353	-2.14621
	478	PTPDC1	0.0071428	0.024358	-2.14613
	479	IBTK	0.0071447	0.024361	-2.14602
	480	USP30	0.0071965	0.02453	-2.14288
	481	TPGS1	0.0071982	0.024534	-2.14278
	482	UBA7	0.0072323	0.024629	-2.14072
	483	PPP4R4	0.0072389	0.024653	-2.14033
	484	TUBA8	0.0072635	0.024728	-2.13885
	485	TTYH3	0.0072706	0.024754	-2.13843
	486	CAPN1	0.0072998	0.024851	-2.13669
	487	TMEM63A	0.0073001	0.024851	-2.13667
	488	NOC4L	0.0073559	0.02502	-2.13336
	489	EN1	0.0073608	0.025031	-2.13307
	490	SNX30	0.0073652	0.025043	-2.13282
	491	ZFP1	0.0073933	0.025136	-2.13116
	492	SEMA4F	0.0074037	0.025165	-2.13055
	493	ERICH5	0.0074111	0.025194	-2.13012
	494	PAQR9	0.0074294	0.025247	-2.12905
	495	L1CAM	0.0074315	0.02525	-2.12892
	496	TSPAN8	0.007453	0.025319	-2.12767
	497	NEFL	0.0074556	0.025329	-2.12752
	498	CMAS	0.007495	0.025459	-2.12523
	499	ATP1A3	0.0075495	0.025629	-2.12208
	500	KLHDC3	0.0075769	0.025712	-2.12051
	501	EIF4H	0.007582	0.025726	-2.12022
	502	STYXL1	0.0076005	0.025788	-2.11916
	503	METTL22	0.0076037	0.0258	-2.11898
	504	CCDC148	0.0076223	0.025848	-2.11791
	505	GGTLC1	0.0076339	0.025879	-2.11725
	506	FITM2	0.0076376	0.025891	-2.11704
	507	CBLN2	0.007638	0.025892	-2.11702
	508	FARP2	0.0076609	0.025957	-2.11572
	509	SLC51A	0.0076627	0.025962	-2.11562
	510	POPDC2	0.0076628	0.025962	-2.11561
	511	MICAL3	0.0076739	0.025991	-2.11498
	512	C7orf60	0.0077082	0.026098	-2.11305
	513	SYT3	0.0077121	0.026108	-2.11283
	514	ACAP3	0.0077146	0.026115	-2.11269
	515	OR1E1	0.0077387	0.026191	-2.11133
	516	CALCA	0.0077476	0.026223	-2.11083
	517	MEPCE	0.0077565	0.026251	-2.11033
	518	RGS16	0.0078063	0.026419	-2.10755
	519	WDFY4	0.0078182	0.026461	-2.10689
	520	CNNM4	0.0078213	0.026467	-2.10672
	521	COL4A6	0.0078512	0.026566	-2.10506
	522	ANTXR2	0.0078667	0.026609	-2.10421
	523	ODC1	0.0078674	0.02661	-2.10417
	524	SYNGR1	0.00787	0.026618	-2.10403
	525	USP17L1	0.007877	0.026644	-2.10364
	526	FOXD3	0.0078943	0.0267	-2.10269
	527	CHIA	0.0079218	0.026788	-2.10118
	528	GP1BB	0.0079288	0.026808	-2.10079
	529	NOS1	0.0079357	0.026824	-2.10041
	530	CEP120	0.0079711	0.026934	-2.09848
	531	NOG	0.0079735	0.026944	-2.09835
	532	CHPF	0.0080253	0.027108	-2.09554
	533	LRRC26	0.0080533	0.027198	-2.09403
	534	NDUFS3	0.0080771	0.027279	-2.09274
	535	MYO1A	0.0081289	0.027442	-2.08997
	536	RPP30	0.0081807	0.027601	-2.08721
	537	EIF4EBP1	0.0082842	0.027933	-2.08175
	538	C21orf33	0.008323	0.028053	-2.07972
	539	CCBL2	0.0083282	0.028069	-2.07945
	540	CDH11	0.008336	0.028097	-2.07904
	541	KCTD1	0.0083365	0.028098	-2.07902
	542	MARK4	0.008342	0.028116	-2.07873
	543	S100P	0.0083586	0.028168	-2.07787
	544	MARCKS	0.0083697	0.028205	-2.07729
	545	PARP15	0.0083776	0.02823	-2.07688
	546	TMEM164	0.0083797	0.028234	-2.07677
	547	C5orf66	0.0083878	0.028258	-2.07635
	548	TNK1	0.0083884	0.028259	-2.07632
	549	TSSK3	0.0083898	0.028264	-2.07625
	550	ZBTB1	0.008403	0.028302	-2.07557
	551	TIGAR	0.0084173	0.028347	-2.07483
	552	SERAC1	0.0084396	0.028425	-2.07368
	553	KDM7A	0.0084535	0.028472	-2.07296
	554	OGFOD1	0.0084865	0.028582	-2.07127
	555	NOS2	0.0084913	0.028599	-2.07103
	556	CERK	0.0085068	0.028648	-2.07023
	557	FAM117A	0.0085255	0.028705	-2.06928
	558	H2AFY	0.0085367	0.02874	-2.06871
	559	C1QL1	0.0085615	0.028823	-2.06745
	560	THAP2	0.008574	0.028866	-2.06682
	561	AANAT	0.0085949	0.028937	-2.06576
	562	AEBP1	0.008596	0.028939	-2.0657
	563	SHPK	0.0086208	0.029021	-2.06445
	564	ZNF142	0.0086264	0.029044	-2.06417
	565	MAP4K1	0.0086466	0.029115	-2.06315
	566	SNX33	0.0086591	0.029159	-2.06253
	567	FSD2	0.0086855	0.02925	-2.06121
	568	NAGPA	0.0087053	0.029316	-2.06022
	569	KLHL25	0.0087344	0.029402	-2.05877
	570	TMEM167A	0.0087502	0.02946	-2.05798
	571	KRT34	0.0087791	0.029561	-2.05655
	572	CAMK2G	0.008791	0.0296	-2.05596
	573	DHRS13	0.0088019	0.029641	-2.05542
	574	FLT4	0.0088061	0.02965	-2.05522
	575	EDN1	0.0088537	0.029789	-2.05288
	576	EPC2	0.0088969	0.029924	-2.05076
	577	TMEM30B	0.0088981	0.029929	-2.0507
	578	MST1L	0.0089054	0.029954	-2.05035
	579	ONECUT3	0.0089572	0.030121	-2.04783
	580	PER1	0.0089667	0.030157	-2.04737
	581	INSL6	0.0090089	0.030288	-2.04533
	582	ARIH2OS	0.0090573	0.030446	-2.043
	583	CYB5A	0.0090589	0.03045	-2.04292
	584	SNX22	0.0090607	0.030456	-2.04284
	585	CYYR1	0.0090711	0.030493	-2.04234
	586	TXNDC16	0.0091141	0.030621	-2.04029
	587	PLOD1	0.0091161	0.030624	-2.04019
	588	BRAP	0.0091533	0.030746	-2.03842
	589	AHSA2	0.0091642	0.030788	-2.03791
	590	APRT	0.0091695	0.030806	-2.03765
	591	PCCA	0.0091739	0.030819	-2.03745
	592	ZNF879	0.0092159	0.03096	-2.03546
	593	CAB39	0.0092625	0.031107	-2.03327
	594	IL1R1	0.0092676	0.031122	-2.03303
	595	JAKMIP2	0.0092796	0.031159	-2.03247
	596	MST1R	0.0093194	0.031289	-2.03061
	597	GULP1	0.0093241	0.031299	-2.03039
	598	ACAA1	0.0093327	0.031323	-2.02999
	599	ZNF703	0.0093891	0.031508	-2.02738
	600	MARK3	0.0094055	0.031564	-2.02662
	601	CD320	0.0094228	0.031612	-2.02582
	602	HS6ST2	0.009487	0.03182	-2.02287
	603	PCNT	0.0095052	0.031879	-2.02204
	604	SOX8	0.0095263	0.031944	-2.02108
	605	DNMT3L	0.0095476	0.032011	-2.02011
	606	LAT	0.0095484	0.032015	-2.02007
	607	RUNX1T1	0.0095575	0.032042	-2.01966
	608	PLCB3	0.0095678	0.03208	-2.01919
	609	RENBP	0.009578	0.032112	-2.01873
	610	EMID1	0.0095886	0.032146	-2.01824
	611	ZCCHC8	0.0096185	0.032237	-2.01689
	612	NOXRED1	0.0096298	0.032275	-2.01638
	613	RSPO1	0.009657	0.032367	-2.01516
	614	PAX8	0.0096815	0.032443	-2.01406
	615	MAPK8IP2	0.0097332	0.032611	-2.01174
	616	PDE9A	0.0097669	0.032719	-2.01024
	617	NEUROD4	0.0098565	0.032986	-2.00628
	618	FKBP14	0.0098712	0.033034	-2.00563
	619	ZNF200	0.0098884	0.033084	-2.00487
	620	ZNF304	0.0099202	0.033182	-2.00348
	621	PRDX6	0.0099344	0.033224	-2.00286
	622	PSEN2	0.0099401	0.033245	-2.00261
	623	SLC26A3	0.0099645	0.033318	-2.00154
	624	DCP1A	0.0099686	0.033331	-2.00137
	625	ST5	0.010035	0.03354	-1.99848
	626	BAHCC1	0.010043	0.033565	-1.99814
	627	SLFN14	0.010047	0.033578	-1.99796
	628	VGF	0.010049	0.033584	-1.99788
	629	TBXAS1	0.010054	0.0336	-1.99766
	630	RWDD3	0.010082	0.033681	-1.99645
	631	OTOF	0.010095	0.033723	-1.99589
	632	ATG2A	0.010135	0.033844	-1.99418
	633	PJA2	0.010152	0.0339	-1.99345
	634	PLEKHA2	0.010182	0.033997	-1.99217
	635	ZNF354A	0.010183	0.034001	-1.99212
	636	DNAJC24	0.010199	0.034045	-1.99144
	637	OR10S1	0.0102	0.034054	-1.9914
	638	LIPC	0.010203	0.034066	-1.99127
	639	SGCG	0.010215	0.034098	-1.99076
	640	OR2AT4	0.010222	0.027375	-1.99046
	641	KCNV2	0.01025	0.034208	-1.98928
	642	ANO1	0.010295	0.03435	-1.98737
	643	OR52I1	0.010302	0.034384	-1.98708
	644	GLRX3	0.010303	0.034386	-1.98704
	645	GLIS2	0.010303	0.034387	-1.98704
	646	HMGB2	0.010303	0.034387	-1.98704
	647	FAM120C	0.0104	0.034725	-1.98297
	648	GFOD1	0.010405	0.034743	-1.98276
	649	PRKCQ	0.010409	0.034755	-1.98259
	650	CSF2RB	0.010431	0.034823	-1.98167
	651	L2HGDH	0.010483	0.034991	-1.97951
	652	POLR2J2	0.010483	0.034991	-1.97951
	653	LANCL1	0.010485	0.034999	-1.97943
	654	ZFPM2	0.010508	0.035067	-1.97848
	655	RGS6	0.010556	0.035221	-1.9765
	656	DENND1A	0.01056	0.035234	-1.97634
	657	COL5A2	0.010587	0.035311	-1.97523
	658	NCOA2	0.010612	0.035384	-1.9742
	659	EFHC1	0.010664	0.035546	-1.97208
	660	HDAC3	0.010668	0.035558	-1.97192
	661	GCFC2	0.010686	0.035606	-1.97118
	662	ANXA6	0.010705	0.035654	-1.97041
	663	SLC2A12	0.010716	0.035685	-1.96997
	664	FGGY	0.010767	0.035851	-1.96791
	665	IL2	0.010773	0.035871	-1.96766
	666	GSC2	0.010782	0.035904	-1.9673
	667	SLC4A3	0.010819	0.036023	-1.96581
	668	HNRNPLL	0.010835	0.036064	-1.96517
	669	KIAA1211L	0.010844	0.03609	-1.96481
	670	TMEM171	0.010866	0.036162	-1.96393
	671	MAMDC4	0.010882	0.036218	-1.96329
	672	OR6C1	0.010911	0.0363	-1.96214
	673	CLEC19A	0.010922	0.036338	-1.9617
	674	FOXS1	0.010938	0.036379	-1.96106
	675	DYNLRB2	0.010947	0.036401	-1.9607
	676	SPATA31A6	0.010974	0.036478	-1.95964
	677	FBXL12	0.011018	0.036618	-1.9579
	678	OBP2B	0.011026	0.036645	-1.95758
	679	ZNF670	0.011044	0.029488	-1.95687
	680	FGF9	0.011049	0.036713	-1.95668
	681	CNST	0.01106	0.036744	-1.95624
	682	NDEL1	0.011068	0.036766	-1.95593
	683	DHX40	0.011077	0.036798	-1.95558
	684	B9D1	0.011082	0.036811	-1.95538
	685	SIK3	0.011092	0.036848	-1.95499
	686	CAPN12	0.011106	0.036893	-1.95444
	687	HAAO	0.011118	0.036938	-1.95397
	688	FLJ44635	0.011138	0.036995	-1.95319
	689	ZNF208	0.011147	0.037019	-1.95284
	690	S100A10	0.011172	0.037097	-1.95187
	691	TGFBRAP1	0.011172	0.037099	-1.95187
	692	CYTH4	0.011174	0.037103	-1.95179
	693	ABCC5	0.011181	0.037122	-1.95152
	694	KCNMA1	0.011185	0.037136	-1.95136
	695	SUPT5H	0.011197	0.037172	-1.9509
	696	CCDC129	0.011201	0.037183	-1.95074
	697	TRIM74	0.01121	0.037212	-1.95039
	698	XRN1	0.011232	0.037281	-1.94954
	699	SCNN1A	0.011252	0.03735	-1.94877
	700	BEND4	0.011257	0.037362	-1.94858
	701	C1orf54	0.01126	0.03737	-1.94846
	702	MSANTD2	0.011284	0.037451	-1.94754
	703	LRRC75B	0.011297	0.037502	-1.94704
	704	NKX2-4	0.011309	0.030137	-1.94658
	705	SMAD3	0.011336	0.037616	-1.94554
	706	ZNF75D	0.011338	0.037623	-1.94546
	707	VPS26B	0.01134	0.037629	-1.94539
	708	GYLTL1B	0.01134	0.037629	-1.94539
	709	TGIF2LY	0.011342	0.037632	-1.94531
	710	PRAMEF19	0.011387	0.037783	-1.94359
	711	SLC25A33	0.011406	0.037843	-1.94287
	712	SEMA3A	0.011439	0.037948	-1.94161
	713	VKORC1	0.011441	0.037955	-1.94154
	714	GPC5	0.011466	0.038027	-1.94059
	715	NPAT	0.011468	0.038033	-1.94051
	716	SLC26A1	0.011491	0.038092	-1.93964
	717	TMCO5A	0.011504	0.038129	-1.93915
	718	TNRC6A	0.011526	0.038194	-1.93832
	719	USP31	0.01155	0.038281	-1.93742
	720	CCDC50	0.011594	0.038422	-1.93577
	721	HDAC11	0.011642	0.038562	-1.93397
	722	LOH12CR1	0.011657	0.038605	-1.93341
	723	ATP10B	0.011668	0.03864	-1.933
	724	HOXD1	0.011697	0.038733	-1.93193
	725	MAPK6	0.011749	0.038898	-1.93
	726	NUMBL	0.011774	0.03898	-1.92908
	727	IQCF1	0.0118	0.039051	-1.92812
	728	NTN3	0.011801	0.039052	-1.92808
	729	FNDC1	0.011814	0.039099	-1.9276
	730	KLHDC4	0.011828	0.039142	-1.92709
	731	THEG5	0.01185	0.039214	-1.92628
	732	FAM126A	0.011854	0.039223	-1.92614
	733	CEBPD	0.011904	0.039368	-1.92431
	734	SNX18	0.011904	0.039369	-1.92431
	735	ERP27	0.011906	0.039378	-1.92423
	736	C8orf88	0.011933	0.039459	-1.92325
	737	C2orf49	0.011943	0.039487	-1.92289
	738	IKZF1	0.011955	0.039529	-1.92245
	739	CLTB	0.011966	0.039561	-1.92205
	740	VEPH1	0.011987	0.039626	-1.92129
	741	MAPKAPK2	0.011987	0.039628	-1.92129
	742	ZFP28	0.012007	0.039685	-1.92057
	743	OR2T3	0.012009	0.039693	-1.92049
	744	GMFB	0.01201	0.0397	-1.92046
	745	IRAK3	0.012059	0.039842	-1.91869
	746	BABAM1	0.012081	0.039915	-1.9179
	747	CYP1B1	0.012101	0.039982	-1.91718
	748	KDELR2	0.01211	0.040006	-1.91686
	749	PPP2R5A	0.012112	0.040009	-1.91678
	750	GLUL	0.012116	0.040023	-1.91664
	751	ING1	0.012147	0.040118	-1.91553
	752	MTHFD2	0.012154	0.040142	-1.91528
	753	IQGAP1	0.012162	0.040168	-1.915
	754	GCGR	0.012192	0.040267	-1.91393
	755	ZNF580	0.012213	0.040332	-1.91318
	756	ARL4A	0.012217	0.04034	-1.91304
	757	TRAPPC4	0.01223	0.040381	-1.91257
	758	PIAS2	0.012233	0.040393	-1.91247
	759	GRIN2C	0.012242	0.040427	-1.91215
	760	IKZF5	0.012266	0.040498	-1.9113
	761	C4orf45	0.012273	0.040522	-1.91105
	762	MYLK2	0.012277	0.040535	-1.91091
	763	RERE	0.012286	0.040569	-1.91059
	764	BAG2	0.012292	0.040589	-1.91038
	765	ZNF229	0.012301	0.040612	-1.91006
	766	SLC10A3	0.012302	0.040617	-1.91002
	767	GIN1	0.012306	0.040631	-1.90988
	768	BPIFB6	0.012312	0.040648	-1.90967
	769	JADE2	0.012317	0.04066	-1.9095
	770	LRRC55	0.012326	0.040692	-1.90918
	771	IFT81	0.012343	0.040745	-1.90858
	772	GATS	0.012348	0.040757	-1.9084
	773	SLC45A4	0.012368	0.040821	-1.9077
	774	C10orf54	0.012374	0.040836	-1.90749
	775	NOTCH2	0.012386	0.040868	-1.90707
	776	KLRC3	0.012413	0.040955	-1.90612
	777	TOMM5	0.01242	0.040972	-1.90588
	778	UBE2D4	0.012424	0.040988	-1.90574
	779	CD37	0.012431	0.041012	-1.90549
	780	C19orf54	0.012472	0.041131	-1.90406
	781	SSR2	0.012472	0.041135	-1.90406
	782	CHRNA2	0.012507	0.041241	-1.90285
	783	C9orf117	0.012523	0.041288	-1.90229
	784	KBTBD7	0.012542	0.041335	-1.90163
	785	TSNARE1	0.012548	0.041356	-1.90143
	786	COX7B2	0.012562	0.041397	-1.90094
	787	STX7	0.012575	0.041438	-1.90049
	788	MFAP2	0.012626	0.041604	-1.89873
	789	ULK3	0.012636	0.041628	-1.89839
	790	TBRG4	0.012647	0.041663	-1.89801
	791	SERPINE1	0.012667	0.041724	-1.89733
	792	HSDL1	0.012678	0.041761	-1.89695
	793	IZUMO1	0.012687	0.04179	-1.89664
	794	EPM2A	0.012694	0.04181	-1.8964
	795	ZASP	0.012698	0.041822	-1.89626
	796	ACBD3	0.012701	0.041831	-1.89616
	797	LOC100133267	0.01273	0.041912	-1.89517
	798	EME2	0.012748	0.041959	-1.89456
	799	MAPK8	0.012781	0.04209	-1.89344
	800	NEK11	0.012782	0.042091	-1.8934
	801	CDK13	0.012808	0.042163	-1.89252
	802	VPS13C	0.012819	0.042186	-1.89215
	803	SMC2	0.01283	0.042222	-1.89177
	804	TAS2R20	0.012833	0.042227	-1.89167
	805	NREP	0.012879	0.042371	-1.89012
	806	ABCA6	0.012881	0.042379	-1.89005
	807	FGF10	0.012884	0.04239	-1.88995
	808	MACC1	0.012886	0.042395	-1.88988
	809	ADRA1A	0.012886	0.042395	-1.88988
	810	TECRL	0.01293	0.042535	-1.8884
	811	ADGRG6	0.012936	0.042554	-1.8882
	812	ADNP2	0.012943	0.042571	-1.88797
	813	EIF3A	0.012969	0.042646	-1.88709
	814	CDK5R2	0.012988	0.042707	-1.88646
	815	FGFRL1	0.013025	0.042829	-1.88522
	816	RCE1	0.013039	0.042863	-1.88476
	817	GADD45A	0.013042	0.042869	-1.88466
	818	HIST1H2AB	0.013067	0.042937	-1.88382
	819	ZNF83	0.013091	0.043007	-1.88303
	820	PPP1R3B	0.013135	0.043137	-1.88157
	821	FBXW9	0.013142	0.04316	-1.88134
	822	SCLY	0.013169	0.043232	-1.88045
	823	SMO	0.013194	0.043311	-1.87962
	824	C14orf169	0.013205	0.043349	-1.87926
	825	ETFB	0.013209	0.043357	-1.87913
	826	C14orf180	0.013219	0.043392	-1.8788
	827	ABI3	0.013245	0.043474	-1.87795
	828	PCNXL3	0.013256	0.043509	-1.87759
	829	FAM26D	0.013279	0.043576	-1.87683
	830	GPRC5B	0.013297	0.043638	-1.87625
	831	ZP3	0.013348	0.043791	-1.87458
	832	CST3	0.013349	0.043793	-1.87455
	833	ZNF701	0.0134	0.043948	-1.8729
	834	RSPH3	0.013417	0.043991	-1.87234
	835	PDGFA	0.013423	0.044008	-1.87215
	836	TMEM184C	0.013479	0.044178	-1.87034
	837	CARD14	0.013503	0.04426	-1.86957
	838	EBF4	0.013555	0.044422	-1.8679
	839	GDF3	0.013555	0.044423	-1.8679
	840	PTPRU	0.01363	0.044653	-1.8655
	841	ARMC12	0.013653	0.044721	-1.86477
	842	CTIF	0.013654	0.044722	-1.86474
	843	FRMD6	0.013658	0.04474	-1.86461
	844	ENTPD6	0.013712	0.044916	-1.8629
	845	TRIM77	0.013728	0.044959	-1.86239
	846	C11orf96	0.013735	0.044982	-1.86217
	847	DNAH7	0.013771	0.04509	-1.86103
	848	NT5DC3	0.013778	0.04511	-1.86081
	849	FZD3	0.013805	0.045199	-1.85996
	850	PAPSS1	0.013805	0.03634	-1.85996
	851	TRIM72	0.013813	0.045225	-1.85971
	852	MAP3K19	0.01383	0.045278	-1.85918
	853	NSUN3	0.013835	0.045293	-1.85902
	854	ABHD8	0.013839	0.045306	-1.8589
	855	ZNF33A	0.013864	0.045384	-1.85811
	856	GLI3	0.013916	0.045542	-1.85649
	857	NSDHL	0.013926	0.045577	-1.85617
	858	CCDC154	0.013932	0.045595	-1.85599
	859	AMBP	0.013967	0.045703	-1.8549
	860	MTA1	0.013996	0.045798	-1.854
	861	IDO2	0.014019	0.045865	-1.85328
	862	TRANK1	0.014039	0.045919	-1.85266
	863	ACVR1B	0.01404	0.045923	-1.85263
	864	PAX9	0.014057	0.045986	-1.85211
	865	GLT1D1	0.014071	0.046031	-1.85168
	866	C10orf90	0.014085	0.046073	-1.85124
	867	EEFSEC	0.01411	0.046151	-1.85047
	868	NPAP1	0.014116	0.046171	-1.85029
	869	TNFSF11	0.014122	0.046191	-1.8501
	870	LANCL3	0.014127	0.04621	-1.84995
	871	KRAS	0.014145	0.046259	-1.8494
	872	TRIM5	0.01415	0.046278	-1.84924
	873	HIST1H3D	0.014151	0.04628	-1.84921
	874	YBX2	0.014156	0.046294	-1.84906
	875	DCP1B	0.014174	0.046351	-1.84851
	876	PRTFDC1	0.014201	0.046433	-1.84768
	877	SIGLEC14	0.01422	0.046491	-1.8471
	878	TSPEAR	0.014225	0.046506	-1.84695
	879	TOLLIP	0.014226	0.046507	-1.84692
	880	SERP1	0.014247	0.046585	-1.84628
	881	SLC25A4	0.014251	0.046597	-1.84615
	882	ZNF540	0.014265	0.046643	-1.84573
	883	VAX1	0.014269	0.046653	-1.84561
	884	PRCC	0.014277	0.046671	-1.84536
	885	PRDM9	0.014301	0.046748	-1.84463
	886	LUC7L2	0.014314	0.046786	-1.84424
	887	TMEM138	0.014329	0.046838	-1.84378
	888	OR10H5	0.01438	0.046998	-1.84224
	889	ZCCHC17	0.01439	0.047027	-1.84194
	890	APCDD1	0.014393	0.047035	-1.84185
	891	CD70	0.0144	0.047063	-1.84164
	892	COLGALT1	0.014406	0.047078	-1.84146
	893	ADAM33	0.014431	0.047153	-1.8407
	894	C19orf70	0.014434	0.047159	-1.84061
	895	TYRO3	0.014467	0.047268	-1.83962
	896	CACNA1E	0.014483	0.047322	-1.83914
	897	TMEM132D	0.014485	0.047327	-1.83908
	898	INA	0.014534	0.047478	-1.83761
	899	NR2E1	0.014552	0.047529	-1.83708
	900	SMCO4	0.014586	0.047625	-1.83606
	901	ZNF593	0.014601	0.047662	-1.83562
	902	GRN	0.014608	0.04768	-1.83541
	903	CYTIP	0.014643	0.0478	-1.83437
	904	PJA1	0.014657	0.047832	-1.83395
	905	ARHGEF15	0.014699	0.047971	-1.83271
	906	SCNN1B	0.014701	0.047975	-1.83265
	907	MRGPRX2	0.014702	0.047979	-1.83262
	908	SNX10	0.014712	0.048007	-1.83233
	909	ENKD1	0.014731	0.048062	-1.83177
	910	PRKAR1B	0.014737	0.048081	-1.83159
	911	TM9SF1	0.014741	0.048095	-1.83147
	912	COL1A1	0.01476	0.048153	-1.83091
	913	RBBP6	0.014769	0.048184	-1.83065
	914	IGFBP1	0.014774	0.048202	-1.8305
	915	SAFB	0.014792	0.048254	-1.82997
	916	PYDC2	0.014819	0.048348	-1.82918
	917	SSBP4	0.014851	0.04845	-1.82824
	918	ID2	0.014861	0.048482	-1.82795
	919	AIM2	0.014861	0.048483	-1.82795
	920	NMUR2	0.0149	0.048623	-1.82681
	921	PCP4	0.014952	0.048779	-1.8253
	922	CUEDC1	0.014992	0.048912	-1.82414
	923	TMPRSS9	0.014998	0.048933	-1.82397
	924	MRGPRG	0.015026	0.049006	-1.82316
	925	SUFU	0.015044	0.049049	-1.82264
	926	SIX2	0.01505	0.049064	-1.82246
	927	FAM114A1	0.015079	0.049123	-1.82163
	928	CFAP221	0.015119	0.049214	-1.82048
	929	TEX264	0.015153	0.049282	-1.8195
	930	C2orf78	0.015204	0.049381	-1.81804
	931	HIVEP3	0.015223	0.039879	-1.8175
	932	KLLN	0.015256	0.049483	-1.81656
	933	VAMP5	0.015307	0.049601	-1.81511
	934	SYBU	0.015335	0.049661	-1.81432
	935	TEX22	0.015359	0.049716	-1.81364
	936	IGDCC3	0.01541	0.049822	-1.8122
	937	YY1	0.015446	0.04991	-1.81118
	938	RDH13	0.015462	0.049944	-1.81073
	939	ETV3	0.015468	0.049958	-1.81057
	940	STAP2	0.015498	0.050027	-1.80972
	941	FBXL2	0.015509	0.050048	-1.80942
	942	MOB3C	0.015513	0.05006	-1.8093
	943	GNG11	0.015546	0.050135	-1.80838
	944	ETV6	0.01556	0.050163	-1.80799
	945	OR2H2	0.015565	0.050174	-1.80785
	946	HK3	0.015586	0.050214	-1.80727
	947	RHOD	0.015719	0.050521	-1.80358
	948	SNN	0.01572	0.050523	-1.80355
	949	KCNG3	0.015809	0.050722	-1.8011
	950	C18orf8	0.015822	0.050744	-1.80074
	951	KCNJ12	0.015855	0.050826	-1.79983
	952	ZNF708	0.015862	0.050846	-1.79964
	953	NDP	0.015869	0.050864	-1.79945
	954	HOXA10	0.015883	0.050894	-1.79907
	955	BAG3	0.015888	0.050905	-1.79893
	956	TYROBP	0.015925	0.050986	-1.79792
	957	OR10AD1	0.015933	0.051004	-1.7977
	958	LRRIQ1	0.015948	0.051043	-1.79729
	959	ZNF598	0.015965	0.051089	-1.79683
	960	DEFB107A	0.015989	0.051138	-1.79618
	961	UGT1A4	0.016023	0.051205	-1.79526
	962	PDHB	0.016028	0.051217	-1.79512
	963	CNOT10	0.016075	0.051323	-1.79385
	964	CHST2	0.016079	0.051336	-1.79374
	965	EDDM3A	0.016131	0.051445	-1.79234
	966	KIAA1919	0.016145	0.051472	-1.79196
	967	FHIT	0.016156	0.051497	-1.79167
	968	IL1RN	0.016228	0.051649	-1.78974
	969	CRTAC1	0.016234	0.05166	-1.78957
	970	ZNF816	0.016237	0.051664	-1.78949
	971	FOXO4	0.016275	0.051764	-1.78848
	972	LOC401052	0.016285	0.051792	-1.78821
	973	AREG	0.016294	0.051814	-1.78797
	974	DCAF5	0.016305	0.05184	-1.78768
	975	PICK1	0.016337	0.051897	-1.78683
	976	FOPNL	0.016348	0.051923	-1.78654
	977	SSH3	0.016388	0.052017	-1.78547
	978	C2orf72	0.01644	0.052123	-1.7841
	979	DDN	0.016461	0.052174	-1.78354
	980	GABRP	0.016465	0.052179	-1.78344
	981	RAB33A	0.016491	0.052231	-1.78275
	982	FIGNL1	0.01652	0.052295	-1.78199
	983	FAM170B	0.016543	0.052352	-1.78139
	984	RHAG	0.016555	0.052381	-1.78107
	985	EYA3	0.01656	0.052392	-1.78094
	986	TMOD1	0.016566	0.052399	-1.78078
	987	NCAPD2	0.016571	0.052409	-1.78065
	988	CHADL	0.016594	0.05246	-1.78005
	989	AGPAT2	0.016632	0.052545	-1.77906
	990	PITX2	0.016637	0.052552	-1.77892
	991	TAF15	0.016641	0.05256	-1.77882
	992	TSPAN5	0.016646	0.052568	-1.77869
	993	DDTL	0.016697	0.052666	-1.77736
	994	OR51B4	0.016722	0.052727	-1.77671
	995	SKA3	0.01677	0.05283	-1.77547
	996	TMEM154	0.0168	0.052884	-1.77469
	997	PRKAR2B	0.016822	0.052929	-1.77412
	998	RAB11FIP1	0.016823	0.052931	-1.7741
	999	ACE	0.016851	0.052989	-1.77337
	1000	CIITA	0.016861	0.053005	-1.77312
	1001	CIART	0.016903	0.053097	-1.77204
	1002	FCRL1	0.016907	0.053105	-1.77193
	1003	LAIR2	0.016918	0.053133	-1.77165
	1004	GLP1R	0.016923	0.053145	-1.77152
	1005	UBE2O	0.016977	0.053269	-1.77014
	1006	UBASH3A	0.016992	0.053303	-1.76976
	1007	KRT27	0.017	0.053322	-1.76955
	1008	DUSP15	0.017066	0.05347	-1.76787
	1009	ANKRD13C	0.017108	0.053567	-1.7668
	1010	SUGCT	0.017139	0.053632	-1.76601
	1011	VARS	0.017144	0.044615	-1.76589
	1012	NAT8B	0.017154	0.053659	-1.76563
	1013	AVIL	0.01716	0.053676	-1.76548
	1014	C10orf53	0.017162	0.053682	-1.76543
	1015	PPIAL4F	0.017192	0.044731	-1.76467
	1016	LGALS7B	0.017263	0.053906	-1.76288
	1017	USP27X	0.017293	0.053972	-1.76213
	1018	RAB6C	0.017314	0.054021	-1.7616
	1019	GTPBP2	0.017325	0.054046	-1.76133
	1020	ATG9B	0.017366	0.054136	-1.7603
	1021	FAM188B	0.017398	0.054203	-1.7595
	1022	SGCB	0.017417	0.054242	-1.75903
	1023	MUM1L1	0.017459	0.054325	-1.75798
	1024	CEP164	0.017468	0.054338	-1.75776
	1025	RSPH9	0.017482	0.054366	-1.75741
	1026	ADSS	0.017504	0.054418	-1.75686
	1027	STARD10	0.017514	0.054437	-1.75661
	1028	PTPRH	0.01752	0.054446	-1.75647
	1029	GGA3	0.017563	0.054543	-1.7554
	1030	SLC30A6	0.017571	0.054561	-1.7552
	1031	TRH	0.017623	0.054657	-1.75392
	1032	SP9	0.017674	0.054753	-1.75267
	1033	OR52N4	0.017726	0.054864	-1.75139
	1034	NDNL2	0.017743	0.054899	-1.75097
	1035	AKNA	0.01776	0.054933	-1.75056
	1036	TXNIP	0.017763	0.054942	-1.75048
	1037	OR6C3	0.017777	0.054973	-1.75014
	1038	IL12B	0.017818	0.05506	-1.74914
	1039	ZNF740	0.017818	0.05506	-1.74914
	1040	ATAD3B	0.017841	0.055101	-1.74858
	1041	PCYOX1	0.01785	0.055118	-1.74836
	1042	ACTA1	0.017852	0.055127	-1.74831
	1043	SLC22A18	0.017854	0.055131	-1.74826
	1044	SEC14L6	0.017854	0.055131	-1.74826
	1045	CCDC85C	0.017866	0.055149	-1.74797
	1046	OLR1	0.017895	0.055208	-1.74727
	1047	ZZZ3	0.017931	0.055286	-1.7464
	1048	SGCA	0.017983	0.055396	-1.74514
	1049	ZNF671	0.017997	0.055421	-1.7448
	1050	HIST1H4D	0.018034	0.055504	-1.74391
	1051	SLC22A23	0.018055	0.055552	-1.7434
	1052	SENP7	0.018137	0.055735	-1.74143
	1053	KLK15	0.018166	0.055798	-1.74074
	1054	TSKU	0.018188	0.05585	-1.74022
	1055	GP6	0.01823	0.055934	-1.73921
	1056	PDK4	0.018239	0.055951	-1.739
	1057	HIST2H2AA3	0.018255	0.055986	-1.73862
	1058	RGPD6	0.018291	0.05606	-1.73776
	1059	GABRR3	0.01831	0.056108	-1.73731
	1060	OR2W5	0.018341	0.056175	-1.73658
	1061	GNA11	0.018342	0.056178	-1.73655
	1062	PHOSPHO2-KLHL23	0.018349	0.056189	-1.73639
	1063	PPP2R1B	0.018374	0.056244	-1.7358
	1064	UBALD2	0.018394	0.056291	-1.73532
	1065	FAM63A	0.018451	0.056421	-1.73398
	1066	MS4A3	0.018522	0.056579	-1.73231
	1067	KLF14	0.018549	0.056638	-1.73168
	1068	SNAP47	0.018618	0.05678	-1.73007
	1069	PPIE	0.018651	0.056855	-1.7293
	1070	IMPA1	0.018702	0.056947	-1.72811
	1071	TCEAL1	0.018715	0.056972	-1.72781
	1072	C9orf163	0.018726	0.056995	-1.72755
	1073	MAML1	0.018742	0.057023	-1.72718
	1074	EMD	0.018751	0.057039	-1.72698
	1075	ABHD17B	0.018753	0.057046	-1.72693
	1076	AFAP1L1	0.018798	0.05713	-1.72589
	1077	ZNF644	0.018805	0.057145	-1.72573
	1078	HSPB9	0.018852	0.057236	-1.72464
	1079	CCDC79	0.018856	0.057246	-1.72455
	1080	GUCY2C	0.018866	0.057265	-1.72432
	1081	SLC27A1	0.018872	0.057278	-1.72418
	1082	SLC27A6	0.01888	0.0573	-1.724
	1083	ADORA2A	0.01888	0.0573	-1.724
	1084	CEMIP	0.018907	0.057358	-1.72338
	1085	TMPRSS4	0.018936	0.057421	-1.72271
	1086	CREB3L3	0.018953	0.057457	-1.72232
	1087	ANXA11	0.018959	0.057471	-1.72218
	1088	MED6	0.018977	0.057507	-1.72177
	1089	HAP1	0.019009	0.057583	-1.72104
	1090	CFHR5	0.019026	0.057616	-1.72065
	1091	ZNF613	0.01903	0.057626	-1.72056
	1092	GPBAR1	0.01905	0.057674	-1.72011
	1093	LYPD4	0.019061	0.057704	-1.71985
	1094	CD96	0.019113	0.057809	-1.71867
	1095	ARPIN	0.019164	0.057923	-1.71751
	1096	FAM196B	0.01918	0.057957	-1.71715
	1097	TRIP4	0.019215	0.058032	-1.71636
	1098	VPREB3	0.019237	0.049739	-1.71586
	1099	CAV3	0.019278	0.058181	-1.71494
	1100	MUTYH	0.019302	0.058242	-1.7144
	1101	WDR91	0.019318	0.058285	-1.71404
	1102	NXNL1	0.019327	0.058308	-1.71384
	1103	FGG	0.019327	0.058308	-1.71384
	1104	ITGAE	0.019339	0.058334	-1.71357
	1105	LEFTY1	0.019343	0.058343	-1.71348
	1106	OR5AK2	0.019345	0.058348	-1.71343
	1107	CTSE	0.019352	0.058363	-1.71327
	1108	ALOX15	0.01937	0.058402	-1.71287
	1109	DTNB	0.019386	0.058437	-1.71251
	1110	CTAGE4	0.019408	0.058479	-1.71202
	1111	ARNTL2	0.019421	0.058506	-1.71173
	1112	NEURL2	0.019424	0.058514	-1.71166
	1113	TDRD3	0.019472	0.05861	-1.71059
	1114	THUMPD3	0.019473	0.058611	-1.71057
	1115	LZTS3	0.019506	0.058674	-1.70983
	1116	CST9	0.019507	0.058677	-1.70981
	1117	CLDN19	0.019524	0.058708	-1.70943
	1118	CEACAM6	0.019571	0.058802	-1.70839
	1119	SKP1	0.019581	0.050543	-1.70817
	1120	ATG2B	0.019626	0.058914	-1.70717
	1121	MTERF2	0.019656	0.05898	-1.7065
	1122	SLC5A2	0.019678	0.059028	-1.70602
	1123	TMUB1	0.019754	0.059204	-1.70434
	1124	CAPZA3	0.019755	0.059204	-1.70432
	1125	PRMT8	0.019771	0.059236	-1.70397
	1126	PLSCR3	0.019779	0.059261	-1.7038
	1127	LPO	0.01978	0.059263	-1.70377
	1128	RPUSD1	0.019781	0.059266	-1.70375
	1129	LRRN4	0.019787	0.059282	-1.70362
	1130	GADD45GIP1	0.019878	0.059488	-1.70163
	1131	VNN3	0.019985	0.059722	-1.6993
	1132	LYPLA1	0.020037	0.059824	-1.69817
	1133	ZUFSP	0.020069	0.059898	-1.69747
	1134	BMPER	0.020084	0.059929	-1.69715
	1135	DEFB126	0.020098	0.059962	-1.69685
	1136	MYL5	0.020117	0.06	-1.69644
	1137	CBR3	0.02015	0.060072	-1.69572
	1138	OR9Q2	0.020179	0.060131	-1.6951
	1139	GRAMD3	0.020191	0.060159	-1.69484
	1140	UPF1	0.020194	0.060165	-1.69478
	1141	DGCR6	0.020219	0.060219	-1.69424
	1142	ALX1	0.020236	0.060253	-1.69388
	1143	APPL2	0.020242	0.060268	-1.69375
	1144	CCDC110	0.020263	0.060304	-1.6933
	1145	PDZD7	0.020269	0.060317	-1.69317
	1146	KLHL42	0.020345	0.060472	-1.69154
	1147	NFASC	0.020382	0.060553	-1.69075
	1148	EFR3A	0.020396	0.060581	-1.69045
	1149	SRPK2	0.0204	0.06059	-1.69037
	1150	TNC	0.020411	0.060608	-1.69014
	1151	PBLD	0.020421	0.060634	-1.68992
	1152	TMEM243	0.020453	0.060698	-1.68924
	1153	KIAA0355	0.020504	0.060813	-1.68816
	1154	H2AFB2	0.020512	0.060831	-1.68799
	1155	LRCH1	0.02052	0.060853	-1.68782
	1156	SLC34A1	0.020529	0.06087	-1.68763
	1157	SSX4B	0.02055	0.060915	-1.68719
	1158	BICC1	0.020555	0.060929	-1.68708
	1159	MAGEA8	0.020558	0.060933	-1.68702
	1160	VWA5B2	0.020601	0.061031	-1.68611
	1161	KCNH4	0.020652	0.061132	-1.68504
	1162	TSPO2	0.020664	0.061151	-1.68479
	1163	TMEM200A	0.020704	0.061244	-1.68395
	1164	PRPF6	0.020706	0.061246	-1.6839
	1165	NMNAT3	0.020723	0.061275	-1.68355
	1166	DCD	0.020765	0.061364	-1.68267
	1167	OSBP	0.02079	0.053565	-1.68215
	1168	SDK2	0.020806	0.061445	-1.68181
	1169	C17orf105	0.020807	0.061446	-1.68179
	1170	VTA1	0.020858	0.061552	-1.68073
	1171	HGS	0.020889	0.061614	-1.68008
	1172	KHSRP	0.020909	0.061654	-1.67967
	1173	AMER2	0.020934	0.061704	-1.67915
	1174	PRDX1	0.020948	0.061735	-1.67886
	1175	HNRNPH2	0.020948	0.061735	-1.67886
	1176	EMC3	0.020951	0.061748	-1.6788
	1177	TMEM63B	0.02096	0.061765	-1.67861
	1178	HNRNPDL	0.020972	0.061786	-1.67836
	1179	RAB36	0.020999	0.061851	-1.6778
	1180	CPZ	0.021011	0.061874	-1.67755
	1181	DECR2	0.021019	0.061888	-1.67739
	1182	AMY1A	0.021063	0.061974	-1.67648
	1183	TSPY2	0.021112	0.062075	-1.67547
	1184	PLCB2	0.021114	0.062077	-1.67543
	1185	CLCF1	0.021125	0.062108	-1.6752
	1186	NETO1	0.021138	0.06214	-1.67494
	1187	AARS2	0.021151	0.062172	-1.67467
	1188	REEP4	0.021165	0.0622	-1.67438
	1189	ARMCX1	0.02117	0.06221	-1.67428
	1190	RCN3	0.021217	0.062304	-1.67332
	1191	DMXL1	0.021232	0.062333	-1.67301
	1192	TMEM158	0.021268	0.062411	-1.67227
	1193	C8orf44-SGK3	0.0213	0.062479	-1.67162
	1194	PLAC8	0.021319	0.062511	-1.67123
	1195	RANGAP1	0.021368	0.062613	-1.67024
	1196	NUDT3	0.02137	0.062615	-1.6702
	1197	OGFOD2	0.021394	0.062659	-1.66971
	1198	E2F7	0.02142	0.062708	-1.66918
	1199	ETV1	0.021437	0.062746	-1.66884
	1200	CD86	0.02145	0.062777	-1.66857
	1201	AKAP14	0.021471	0.062823	-1.66815
	1202	SLC25A15	0.021473	0.062824	-1.66811
	1203	USP12	0.021518	0.062937	-1.6672
	1204	GTF2IRD2	0.021524	0.062947	-1.66708
	1205	ARHGAP29	0.021538	0.062975	-1.66679
	1206	DAPK1	0.021561	0.063021	-1.66633
	1207	BRS3	0.021575	0.06305	-1.66605
	1208	TLR5	0.021575	0.063052	-1.66605
	1209	OMD	0.021596	0.063095	-1.66563
	1210	RAB27A	0.021621	0.063143	-1.66512
	1211	ZNF559	0.021627	0.063155	-1.665
	1212	SSX5	0.021649	0.063211	-1.66456
	1213	OR6B2	0.02166	0.063231	-1.66434
	1214	PLCXD3	0.021662	0.063235	-1.6643
	1215	ESRP1	0.021678	0.063271	-1.66398
	1216	DEFB118	0.021686	0.063291	-1.66382
	1217	CSNK1G2	0.021729	0.06338	-1.66296
	1218	TNK2	0.021746	0.063417	-1.66262
	1219	NHLRC3	0.02178	0.063489	-1.66194
	1220	ARRB2	0.021807	0.063544	-1.6614
	1221	SVEP1	0.021832	0.063593	-1.66091
	1222	ZNF462	0.021864	0.063653	-1.66027
	1223	GPX7	0.021883	0.063694	-1.65989
	1224	ARMCX2	0.021934	0.063805	-1.65888
	1225	MARK1	0.02198	0.063901	-1.65797
	1226	CCDC102B	0.021995	0.063931	-1.65768
	1227	LYSMD2	0.022017	0.063984	-1.65724
	1228	MAP4K5	0.022037	0.064019	-1.65685
	1229	ZDHHC1	0.022088	0.064128	-1.65584
	1230	C2orf81	0.022101	0.064159	-1.65559
	1231	HNRNPCL3	0.022139	0.06424	-1.65484
	1232	HSPA2	0.022156	0.064275	-1.65451
	1233	MS4A15	0.022242	0.064455	-1.65283
	1234	PTPN3	0.022248	0.064465	-1.65271
	1235	PLA2G1B	0.022267	0.064507	-1.65234
	1236	OR4D11	0.022283	0.064539	-1.65203
	1237	KRT76	0.022284	0.06454	-1.65201
	1238	SDHD	0.022293	0.064558	-1.65183
	1239	JAK3	0.02231	0.064594	-1.6515
	1240	ZNF607	0.02237	0.064731	-1.65033
	1241	ARHGAP35	0.022433	0.064856	-1.64911
	1242	SERINC3	0.022443	0.064878	-1.64892
	1243	ITPR3	0.022446	0.064883	-1.64886
	1244	GTF3C1	0.02245	0.064892	-1.64878
	1245	SLC16A4	0.022459	0.064911	-1.64861
	1246	SEC14L5	0.022498	0.064994	-1.64786
	1247	DAB2	0.022509	0.065015	-1.64764
	1248	CLASRP	0.022549	0.0651	-1.64687
	1249	HPCAL4	0.0226	0.065209	-1.64589
	1250	FAM184A	0.022625	0.065254	-1.64541
	1251	WBSCR22	0.022632	0.065268	-1.64528
	1252	TP53AIP1	0.022651	0.065315	-1.64491
	1253	TSPAN6	0.022654	0.065324	-1.64486
	1254	AOAH	0.022703	0.065419	-1.64392
	1255	TNFRSF18	0.022704	0.065426	-1.6439
	1256	SRP19	0.022744	0.065512	-1.64313
	1257	PEBP4	0.022748	0.065528	-1.64306
	1258	MYH13	0.022805	0.065641	-1.64197
	1259	EOMES	0.022828	0.065682	-1.64153
	1260	ATG14	0.022876	0.065778	-1.64062
	1261	LRP4	0.022907	0.065841	-1.64003
	1262	SH3TC1	0.022907	0.065841	-1.64003
	1263	VAV3	0.02292	0.065866	-1.63979
	1264	SPIC	0.022959	0.065942	-1.63905
	1265	ODF1	0.022969	0.065964	-1.63886
	1266	BCAS2	0.023044	0.066121	-1.63744
	1267	EGLN1	0.023061	0.06616	-1.63712
	1268	GMPR	0.023066	0.066168	-1.63703
	1269	ECI2	0.023112	0.066264	-1.63616
	1270	HNRNPL	0.023115	0.066272	-1.63611
	1271	CRYBB1	0.023137	0.066319	-1.63569
	1272	HSD17B13	0.023137	0.06632	-1.63569
	1273	HOXC8	0.023163	0.066379	-1.63521
	1274	LATS1	0.023215	0.066491	-1.63423
	1275	KRTAP4-12	0.023262	0.06658	-1.63335
	1276	TRMT2A	0.023266	0.066587	-1.63328
	1277	GLYATL2	0.023273	0.066603	-1.63315
	1278	SERPINE3	0.02328	0.066617	-1.63302
	1279	ITGB6	0.023288	0.066637	-1.63287
	1280	CLEC12A	0.023317	0.066695	-1.63233
	1281	COL9A3	0.023333	0.066735	-1.63203
	1282	GFRA1	0.023368	0.066816	-1.63138
	1283	PRRG4	0.023387	0.066851	-1.63103
	1284	ANAPC16	0.023419	0.066912	-1.63043
	1285	ICK	0.023522	0.06713	-1.62853
	1286	NCKAP5	0.023565	0.067227	-1.62773
	1287	GNAI1	0.023578	0.067253	-1.62749
	1288	NYX	0.023624	0.067355	-1.62665
	1289	CCDC74B	0.023627	0.067361	-1.62659
	1290	LRAT	0.023726	0.067578	-1.62478
	1291	KLK2	0.023777	0.06769	-1.62384
	1292	GGTLC2	0.023829	0.067793	-1.62289
	1293	DDX3X	0.023859	0.060946	-1.62235
	1294	NFIL3	0.023874	0.067887	-1.62207
	1295	QRICH2	0.02388	0.067899	-1.62197
	1296	TCERG1L	0.023888	0.067913	-1.62182
	1297	REEP3	0.023898	0.067933	-1.62164
	1298	PSAP	0.023931	0.068002	-1.62104
	1299	REEP5	0.023942	0.068027	-1.62084
	1300	RASSF1	0.023951	0.068043	-1.62068
	1301	RAB39A	0.023974	0.068099	-1.62026
	1302	CCDC155	0.023978	0.068108	-1.62019
	1303	MTFP1	0.023982	0.068114	-1.62011
	1304	SLC30A2	0.024033	0.068224	-1.61919
	1305	ELN	0.024039	0.068241	-1.61908
	1306	IL34	0.024055	0.068281	-1.61879
	1307	GREB1	0.024154	0.068473	-1.61701
	1308	BOD1L1	0.024176	0.068519	-1.61662
	1309	C12orf74	0.024187	0.068539	-1.61642
	1310	EEF1D	0.024213	0.068601	-1.61595
	1311	C1orf174	0.02422	0.068614	-1.61583
	1312	TNFRSF10D	0.024238	0.068651	-1.6155
	1313	OR10A5	0.024267	0.068717	-1.61498
	1314	TUBAL3	0.024276	0.061909	-1.61482
	1315	SIGLEC9	0.024281	0.06874	-1.61473
	1316	SLC25A29	0.024289	0.068757	-1.61459
	1317	DGKZ	0.024332	0.068838	-1.61382
	1318	DQX1	0.02434	0.068852	-1.61368
	1319	AGBL5	0.024391	0.068968	-1.61277
	1320	TRIOBP	0.024443	0.069058	-1.61185
	1321	LRRC8C	0.024454	0.069078	-1.61165
	1322	ARHGEF39	0.024594	0.069358	-1.60917
	1323	FMO5	0.024625	0.069422	-1.60862
	1324	HSF4	0.024631	0.069438	-1.60852
	1325	OR10K2	0.02464	0.069448	-1.60836
	1326	ATP13A2	0.024647	0.069459	-1.60824
	1327	ID4	0.024674	0.069515	-1.60776
	1328	RHOU	0.024698	0.069568	-1.60734
	1329	PLXNB2	0.024749	0.069673	-1.60644
	1330	C7orf50	0.024759	0.069696	-1.60627
	1331	GLIS1	0.0248	0.069779	-1.60555
	1332	EPHB2	0.024852	0.069887	-1.60464
	1333	SPDEF	0.024856	0.069895	-1.60457
	1334	ZBTB26	0.024929	0.070063	-1.6033
	1335	GPR26	0.024954	0.070122	-1.60286
	1336	TMCO4	0.02496	0.070132	-1.60276
	1337	NR0B2	0.025005	0.070219	-1.60197
	1338	NR3C2	0.025024	0.070259	-1.60164
	1339	DPY30	0.025046	0.070295	-1.60126
	1340	CACNA1I	0.025056	0.070315	-1.60109
	1341	UCP1	0.025107	0.070434	-1.60021
	1342	ZFP36	0.025158	0.070538	-1.59932
	1343	ABHD1	0.025181	0.070585	-1.59893
	1344	PGAM1	0.025204	0.070631	-1.59853
	1345	DEFB4B	0.025209	0.070641	-1.59844
	1346	RBMY1B	0.025215	0.070655	-1.59834
	1347	CALHM2	0.025231	0.070692	-1.59807
	1348	PTPN7	0.025261	0.070747	-1.59755
	1349	TSPAN17	0.025339	0.070923	-1.59621
	1350	JADE3	0.025347	0.07094	-1.59607
	1351	KRTAP9-3	0.025363	0.070974	-1.5958
	1352	NFE2L3	0.025414	0.071067	-1.59493
	1353	ASCL1	0.02544	0.071121	-1.59448
	1354	FAM159A	0.025449	0.071135	-1.59433
	1355	GGACT	0.025465	0.071174	-1.59406
	1356	C12orf80	0.025514	0.071279	-1.59322
	1357	CACNA1H	0.025516	0.071286	-1.59319
	1358	PCDHB11	0.025536	0.071323	-1.59285
	1359	RHOT2	0.025555	0.071357	-1.59252
	1360	CD300E	0.025618	0.071476	-1.59145
	1361	WDFY1	0.025625	0.071489	-1.59134
	1362	GJB4	0.025656	0.071563	-1.59081
	1363	CENPV	0.025669	0.071588	-1.59059
	1364	EPHX2	0.02567	0.071592	-1.59057
	1365	TPM4	0.025697	0.071639	-1.59012
	1366	UGT3A2	0.025704	0.07165	-1.59
	1367	ZNF576	0.025772	0.071784	-1.58885
	1368	SLC6A3	0.025774	0.071786	-1.58882
	1369	TMEM64	0.025823	0.071905	-1.58799
	1370	OSTF1	0.025874	0.071994	-1.58714
	1371	RASSF9	0.025908	0.072072	-1.58657
	1372	AUP1	0.025925	0.072102	-1.58628
	1373	SMAD1	0.025969	0.072193	-1.58554
	1374	ALPL	0.025988	0.07223	-1.58523
	1375	KRT6C	0.025997	0.07225	-1.58508
	1376	SGTA	0.026016	0.072288	-1.58476
	1377	CPQ	0.026082	0.072424	-1.58366
	1378	RPL30	0.026128	0.072524	-1.58289
	1379	C3orf30	0.026129	0.072525	-1.58288
	1380	CLCN7	0.026136	0.072543	-1.58276
	1381	NEGR1	0.02618	0.072646	-1.58203
	1382	B4GALNT3	0.026189	0.072663	-1.58188
	1383	KDM6B	0.026231	0.072758	-1.58119
	1384	TBC1D8B	0.026232	0.072758	-1.58117
	1385	ILVBL	0.026249	0.072792	-1.58089
	1386	HAX1	0.026282	0.072858	-1.58034
	1387	GPD1	0.026302	0.072907	-1.58001
	1388	SLC3A1	0.026302	0.072907	-1.58001
	1389	EFR3B	0.026333	0.072973	-1.5795
	1390	CX3CL1	0.026356	0.066841	-1.57912
	1391	NRN1	0.026381	0.073069	-1.57871
	1392	SCIN	0.026396	0.0731	-1.57846
	1393	PREX1	0.026401	0.073107	-1.57838
	1394	SYF2	0.026433	0.067028	-1.57785
	1395	RSPH14	0.026436	0.07318	-1.5778
	1396	AHCYL2	0.026467	0.073238	-1.5773
	1397	CPA2	0.026519	0.073331	-1.57644
	1398	C9orf172	0.026523	0.073343	-1.57638
	1399	SH3GLB2	0.026533	0.073365	-1.57621
	1400	GUCA1A	0.026538	0.073377	-1.57613
	1401	RAF1	0.026589	0.07349	-1.5753
	1402	FBP2	0.026603	0.07352	-1.57507
	1403	SLC45A3	0.026627	0.073573	-1.57468
	1404	UGT2B4	0.026632	0.073588	-1.5746
	1405	ZNF485	0.026637	0.0736	-1.57451
	1406	COX4I1	0.026668	0.048963	-1.57401
	1407	PALM2	0.026676	0.073685	-1.57388
	1408	AFF4	0.026742	0.073839	-1.57281
	1409	OARD1	0.026761	0.073875	-1.5725
	1410	BRIP1	0.026775	0.073903	-1.57227
	1411	TRIT1	0.026788	0.073932	-1.57206
	1412	CHMP4B	0.026793	0.073943	-1.57198
	1413	MAP7	0.02681	0.073973	-1.5717
	1414	SOX18	0.026827	0.074009	-1.57143
	1415	NPW	0.026844	0.074036	-1.57115
	1416	AADAC	0.026887	0.074133	-1.57046
	1417	BCHE	0.026895	0.074155	-1.57033
	1418	COMMD3-BMI1	0.026924	0.074212	-1.56986
	1419	TMEM176A	0.026929	0.074223	-1.56978
	1420	ZDHHC13	0.026997	0.07435	-1.56868
	1421	PRRX2	0.027004	0.07436	-1.56857
	1422	MEF2C	0.027048	0.074458	-1.56786
	1423	APOPT1	0.027059	0.074481	-1.56769
	1424	OR7D2	0.027068	0.074499	-1.56754
	1425	PARP8	0.02715	0.07467	-1.56623
	1426	PKD2L1	0.027183	0.074748	-1.5657
	1427	LHPP	0.027201	0.074784	-1.56542
	1428	HAUS6	0.027219	0.074823	-1.56513
	1429	IDS	0.027252	0.074889	-1.5646
	1430	RNF170	0.027254	0.074892	-1.56457
	1431	ADCY3	0.027299	0.069047	-1.56385
	1432	EXOC1	0.027303	0.074999	-1.56379
	1433	SHOX2	0.027417	0.075212	-1.56198
	1434	SSC4D	0.027434	0.075249	-1.56171
	1435	PDC	0.027434	0.075249	-1.56171
	1436	VENTX	0.027456	0.075295	-1.56136
	1437	SULT6B1	0.027464	0.075315	-1.56124
	1438	SEMA6B	0.027464	0.075315	-1.56124
	1439	CRYAA	0.027507	0.075403	-1.56056
	1440	ZG16B	0.027541	0.07547	-1.56002
	1441	ZDHHC5	0.027559	0.075503	-1.55974
	1442	SPTY2D1	0.027595	0.075579	-1.55917
	1443	GPAT2	0.02761	0.075614	-1.55893
	1444	FAM20A	0.027661	0.075719	-1.55813
	1445	HNF1B	0.027712	0.075833	-1.55733
	1446	GHR	0.027763	0.075944	-1.55653
	1447	ITM2A	0.027771	0.075962	-1.55641
	1448	ZNF326	0.027865	0.076165	-1.55494
	1449	PDIA6	0.027887	0.076201	-1.5546
	1450	TMEM229B	0.027904	0.076236	-1.55433
	1451	TTC9B	0.027916	0.076263	-1.55415
	1452	CEACAM3	0.027926	0.076274	-1.55399
	1453	DEFB106A	0.027945	0.07631	-1.5537
	1454	C7orf43	0.027967	0.076354	-1.55335
	1455	DND1	0.027981	0.076388	-1.55314
	1456	RNF146	0.027991	0.076412	-1.55298
	1457	ZNF236	0.028004	0.076443	-1.55278
	1458	TMPO	0.028057	0.076539	-1.55196
	1459	FAM46B	0.028061	0.076544	-1.5519
	1460	AGRN	0.028069	0.076564	-1.55177
	1461	CMIP	0.02808	0.07659	-1.5516
	1462	HOPX	0.028164	0.07676	-1.55031
	1463	CETP	0.028171	0.076774	-1.5502
	1464	C8orf58	0.028185	0.076804	-1.54998
	1465	TMEM215	0.028187	0.076808	-1.54995
	1466	SMIM22	0.028216	0.076862	-1.5495
	1467	FAM173B	0.02824	0.076909	-1.54914
	1468	DNAJC5	0.028297	0.077024	-1.54826
	1469	SKIV2L	0.028324	0.077086	-1.54785
	1470	DUSP22	0.028328	0.077096	-1.54778
	1471	TIMM8B	0.028375	0.077191	-1.54706
	1472	P2RY1	0.02841	0.07727	-1.54653
	1473	SWT1	0.028426	0.077301	-1.54628
	1474	HOXD12	0.028446	0.077344	-1.54598
	1475	PROC	0.028546	0.077533	-1.54445
	1476	RGS20	0.028576	0.077597	-1.544
	1477	ADD3	0.028579	0.077605	-1.54395
	1478	TTC23	0.028601	0.077652	-1.54362
	1479	EFNA1	0.028629	0.077703	-1.54319
	1480	PP2D1	0.028632	0.077709	-1.54315
	1481	TTLL10	0.028634	0.077715	-1.54312
	1482	KLHL38	0.028683	0.077827	-1.54238
	1483	KCTD5	0.028709	0.077876	-1.54198
	1484	KCTD9	0.028722	0.077902	-1.54179
	1485	NAMPT	0.028731	0.077917	-1.54165
	1486	CD99	0.028781	0.078033	-1.54089
	1487	LOC81691	0.02879	0.078057	-1.54076
	1488	C6orf165	0.028829	0.078149	-1.54017
	1489	COQ10A	0.028864	0.078214	-1.53964
	1490	NOX1	0.028864	0.078214	-1.53964
	1491	FAM135B	0.028884	0.07825	-1.53934
	1492	LKAAEAR1	0.02893	0.078352	-1.53865
	1493	LPPR3	0.028935	0.078364	-1.53858
	1494	ZNF257	0.028996	0.078494	-1.53766
	1495	LRRC61	0.029088	0.078692	-1.53629
	1496	RNF187	0.029139	0.078799	-1.53553
	1497	NPB	0.029163	0.078854	-1.53517
	1498	PTK6	0.029185	0.078903	-1.53484
	1499	SLC25A52	0.029193	0.078914	-1.53472
	1500	SLC16A9	0.029232	0.078997	-1.53414
	1501	SIRPD	0.029262	0.07905	-1.5337
	1502	LTBR	0.029271	0.079069	-1.53356
	1503	RNASEL	0.029292	0.079108	-1.53325
	1504	PRPS1	0.02934	0.079212	-1.53254
	1505	TAF9B	0.029343	0.079218	-1.5325
	1506	BSCL2	0.02938	0.079287	-1.53195
	1507	ZNF502	0.029387	0.053778	-1.53184
	1508	KRT71	0.029445	0.079425	-1.53099
	1509	TMEM132C	0.029496	0.079537	-1.53024
	1510	BCL11B	0.029518	0.079577	-1.52991
	1511	FOXP4	0.029543	0.079635	-1.52955
	1512	ADAP1	0.029597	0.079745	-1.52875
	1513	PLIN1	0.029598	0.079745	-1.52874
	1514	VTCN1	0.029627	0.079811	-1.52831
	1515	SYPL2	0.029686	0.079923	-1.52745
	1516	KDM6A	0.029687	0.079924	-1.52743
	1517	CES4A	0.0297	0.07995	-1.52724
	1518	PITHD1	0.029746	0.080051	-1.52657
	1519	METTL4	0.029751	0.080057	-1.5265
	1520	SLC38A8	0.02976	0.080084	-1.52637
	1521	BPY2C	0.029801	0.080179	-1.52577
	1522	ZNF222	0.029842	0.080248	-1.52517
	1523	FLVCR2	0.029852	0.080272	-1.52503
	1524	SMARCAL1	0.029875	0.08032	-1.52469
	1525	ZNF227	0.029901	0.080377	-1.52431
	1526	SOX15	0.029932	0.075164	-1.52386
	1527	ATP6V0E2	0.029954	0.080484	-1.52355
	1528	NLGN1	0.030005	0.080597	-1.52281
	1529	HIST1H3H	0.030028	0.080649	-1.52247
	1530	ZNF560	0.030049	0.080702	-1.52217
	1531	LAMB3	0.030084	0.080757	-1.52166
	1532	OR9A2	0.0301	0.080796	-1.52143
	1533	KRTAP10-9	0.030107	0.080808	-1.52133
	1534	DSG1	0.030144	0.080884	-1.5208
	1535	DHX32	0.030158	0.080914	-1.5206
	1536	CACNB4	0.030217	0.081043	-1.51975
	1537	COPA	0.030217	0.081043	-1.51975
	1538	VEZT	0.030234	0.081078	-1.5195
	1539	WDR45B	0.030239	0.081086	-1.51943
	1540	OR5A1	0.030254	0.081124	-1.51922
	1541	POLR2H	0.03026	0.081138	-1.51913
	1542	GLIS3	0.030311	0.08124	-1.5184
	1543	SPATA20	0.030314	0.081245	-1.51836
	1544	SYNE1	0.030324	0.081264	-1.51821
	1545	TAAR5	0.030362	0.081356	-1.51767
	1546	USP48	0.030369	0.081369	-1.51757
	1547	ALMS1	0.030414	0.081462	-1.51693
	1548	LY6G5C	0.030464	0.081568	-1.51621
	1549	KCNH7	0.03052	0.081682	-1.51542
	1550	RFPL4B	0.03054	0.081719	-1.51513
	1551	GORASP1	0.03054	0.081719	-1.51513
	1552	IQCB1	0.030565	0.08177	-1.51478
	1553	S100A2	0.030616	0.081883	-1.51405
	1554	GNAT2	0.030633	0.081923	-1.51381
	1555	CORT	0.030667	0.081995	-1.51333
	1556	C11orf98	0.030675	0.082012	-1.51322
	1557	FBRS	0.030676	0.082013	-1.5132
	1558	SIGLEC1	0.030695	0.082062	-1.51293
	1559	DCTN5	0.030751	0.082168	-1.51214
	1560	C19orf84	0.030765	0.082195	-1.51194
	1561	ZNF791	0.030808	0.082275	-1.51134
	1562	KAZN	0.03082	0.082297	-1.51117
	1563	GPAM	0.030857	0.082373	-1.51065
	1564	BCO1	0.030867	0.082402	-1.51051
	1565	GRM3	0.030871	0.08241	-1.51045
	1566	IRS1	0.030907	0.082483	-1.50994
	1567	DHRS7B	0.030921	0.082514	-1.50975
	1568	RAI1	0.030972	0.082637	-1.50903
	1569	ENTPD7	0.031008	0.08271	-1.50853
	1570	MYCN	0.031018	0.082734	-1.50839
	1571	BLCAP	0.031023	0.082745	-1.50832
	1572	SRA1	0.031052	0.082797	-1.50791
	1573	RETN	0.031069	0.08283	-1.50767
	1574	AGAP5	0.031074	0.082844	-1.5076
	1575	TBX21	0.031125	0.082952	-1.50689
	1576	C2orf74	0.031136	0.082972	-1.50674
	1577	SCRT1	0.031204	0.083103	-1.50579
	1578	AKAP1	0.031218	0.083129	-1.50559
	1579	TMEM196	0.031227	0.083151	-1.50547
	1580	ANXA8L1	0.031236	0.083172	-1.50534
	1581	C14orf39	0.031256	0.083215	-1.50507
	1582	C6orf7	0.031286	0.08327	-1.50465
	1583	DYNLL2	0.031292	0.083278	-1.50457
	1584	PCBP4	0.031318	0.083331	-1.50421
	1585	FOXD1	0.031337	0.083373	-1.50394
	1586	TGFBR3	0.031373	0.083438	-1.50344
	1587	SRP72	0.031379	0.083447	-1.50336
	1588	HIST2H2BF	0.031422	0.083533	-1.50277
	1589	ZBTB20	0.03143	0.083553	-1.50266
	1590	SPATA31A5	0.031436	0.083565	-1.50257
	1591	ODF3B	0.031532	0.083754	-1.50125
	1592	ARL13A	0.031536	0.083761	-1.50119
	1593	USP5	0.031556	0.083801	-1.50092
	1594	MAX	0.031583	0.083851	-1.50055
	1595	C14orf159	0.031584	0.083853	-1.50053
	1596	ATM	0.031634	0.083945	-1.49985
	1597	CDK7	0.031649	0.079067	-1.49964
	1598	EPGN	0.031658	0.083991	-1.49952
	1599	TRIQK	0.031699	0.08407	-1.49895
	1600	C16orf74	0.031786	0.084241	-1.49776
	1601	REPS1	0.031817	0.084302	-1.49734
	1602	PLCD4	0.031827	0.084317	-1.4972
	1603	TRIM6	0.031845	0.084353	-1.49696
	1604	RFXAP	0.031888	0.084445	-1.49637
	1605	STON2	0.031944	0.084546	-1.49561
	1606	TMEM52	0.03199	0.084644	-1.49499
	1607	PPEF2	0.032074	0.084822	-1.49385
	1608	PAK1IP1	0.032091	0.084861	-1.49362
	1609	DPH3	0.032113	0.084902	-1.49332
	1610	C11orf65	0.032142	0.08497	-1.49293
	1611	ASAH1	0.032165	0.085029	-1.49262
	1612	GSDMB	0.032171	0.085038	-1.49254
	1613	OR51A4	0.032177	0.08505	-1.49245
	1614	HIST1H1T	0.032193	0.085084	-1.49224
	1615	TMEM140	0.032206	0.085109	-1.49206
	1616	AK2	0.032227	0.085164	-1.49178
	1617	MGST2	0.032266	0.085239	-1.49125
	1618	R3HDM2	0.032269	0.085245	-1.49121
	1619	GLG1	0.032269	0.085245	-1.49121
	1620	RRH	0.032288	0.085291	-1.49096
	1621	C7orf55	0.032327	0.085386	-1.49043
	1622	PAGE1	0.032346	0.085412	-1.49018
	1623	ANKRD20A4	0.032396	0.085516	-1.48951
	1624	CNFN	0.032396	0.085518	-1.48951
	1625	SLC25A41	0.032413	0.085549	-1.48928
	1626	ATP6V1B1	0.032417	0.085551	-1.48923
	1627	AIRE	0.032424	0.080847	-1.48913
	1628	JMJD7	0.032447	0.085608	-1.48883
	1629	BTNL10	0.032448	0.085609	-1.48881
	1630	SUDS3	0.032458	0.085633	-1.48868
	1631	OR10J5	0.032468	0.08566	-1.48854
	1632	CAPN2	0.032498	0.085722	-1.48814
	1633	ZFAND6	0.03251	0.085743	-1.48798
	1634	ZNF710	0.03252	0.085764	-1.48785
	1635	ZNF584	0.032522	0.085767	-1.48782
	1636	SPATA9	0.032546	0.085822	-1.4875
	1637	ARSA	0.032549	0.085827	-1.48746
	1638	HERPUD2	0.032597	0.085918	-1.48682
	1639	STK17A	0.032634	0.085988	-1.48633
	1640	LIPH	0.032645	0.086017	-1.48618
	1641	CNR2	0.032651	0.086029	-1.4861
	1642	PRCD	0.032654	0.086039	-1.48606
	1643	SIK1	0.032665	0.086057	-1.48592
	1644	TP53I13	0.032673	0.086074	-1.48581
	1645	MS4A1	0.032718	0.08618	-1.48521
	1646	SERPINB2	0.032743	0.086233	-1.48488
	1647	RHOQ	0.032794	0.086336	-1.48421
	1648	FUNDC2	0.032794	0.086336	-1.48421
	1649	KLHL7	0.032799	0.086346	-1.48414
	1650	CDHR5	0.032803	0.086355	-1.48409
	1651	DPP8	0.032854	0.086448	-1.48341
	1652	TFAM	0.032856	0.086455	-1.48339
	1653	SORCS2	0.032856	0.086455	-1.48339
	1654	ELMOD1	0.032858	0.08646	-1.48336
	1655	SORBS1	0.032869	0.086485	-1.48321
	1656	CNTN5	0.032882	0.086514	-1.48304
	1657	C10orf32	0.032905	0.086566	-1.48274
	1658	PIGT	0.032913	0.086583	-1.48263
	1659	LGALS12	0.032965	0.086702	-1.48195
	1660	PLET1	0.033006	0.086776	-1.48141
	1661	OR4K13	0.033038	0.086844	-1.48099
	1662	DIS3L2	0.033057	0.086876	-1.48074
	1663	PROB1	0.033069	0.086897	-1.48058
	1664	KRTAP9-4	0.033108	0.08698	-1.48007
	1665	TBX4	0.033151	0.087079	-1.4795
	1666	ARHGEF37	0.033168	0.087117	-1.47928
	1667	GOLGA8J	0.033208	0.087198	-1.47876
	1668	CTAGE6	0.03323	0.087235	-1.47847
	1669	MAP3K7CL	0.03326	0.087292	-1.47808
	1670	KIF2C	0.033288	0.087364	-1.47771
	1671	HSF2BP	0.033311	0.087409	-1.47741
	1672	CDK5R1	0.03335	0.087496	-1.4769
	1673	DDRGK1	0.033362	0.087528	-1.47675
	1674	F8A1	0.033401	0.087605	-1.47624
	1675	STX6	0.033413	0.08762	-1.47608
	1676	ATG4D	0.033452	0.087716	-1.47558
	1677	STYX	0.033472	0.087752	-1.47532
	1678	PTX3	0.033514	0.087839	-1.47477
	1679	RAET1G	0.033571	0.087942	-1.47404
	1680	CECR2	0.03358	0.087962	-1.47392
	1681	HECTD3	0.033654	0.088105	-1.47296
	1682	DSC1	0.033667	0.088126	-1.4728
	1683	HP1BP3	0.033668	0.08813	-1.47278
	1684	PATE4	0.033768	0.08834	-1.47149
	1685	CTAG1A	0.033819	0.088436	-1.47084
	1686	MPO	0.03387	0.088538	-1.47018
	1687	MRE11A	0.033874	0.088544	-1.47013
	1688	FCN3	0.033906	0.088614	-1.46972
	1689	XRCC6BP1	0.033908	0.08862	-1.4697
	1690	TAAR2	0.03392	0.088651	-1.46954
	1691	SIX5	0.033969	0.088758	-1.46892
	1692	MVP	0.033971	0.088763	-1.46889
	1693	ZNF814	0.034	0.088826	-1.46852
	1694	SMIM2	0.034014	0.088857	-1.46834
	1695	NUDT5	0.034022	0.088873	-1.46824
	1696	NCLN	0.034073	0.088985	-1.46759
	1697	KCTD3	0.034123	0.089083	-1.46695
	1698	PECR	0.034137	0.089118	-1.46677
	1699	SSFA2	0.034149	0.089143	-1.46662
	1700	TAS1R3	0.034169	0.089192	-1.46637
	1701	FERMT3	0.034169	0.084776	-1.46637
	1702	FAM181B	0.034174	0.0892	-1.4663
	1703	ACOX2	0.034225	0.089299	-1.46566
	1704	ZNF641	0.034243	0.089338	-1.46543
	1705	OSM	0.034265	0.08938	-1.46515
	1706	ADGRA3	0.034276	0.089401	-1.46501
	1707	EPHA1	0.034291	0.089426	-1.46482
	1708	NTAN1	0.034326	0.089512	-1.46438
	1709	FSBP	0.03436	0.089573	-1.46395
	1710	IPCEF1	0.034377	0.089611	-1.46373
	1711	SH3KBP1	0.034421	0.089701	-1.46318
	1712	ADD2	0.034422	0.089703	-1.46316
	1713	ZNF629	0.034428	0.089715	-1.46309
	1714	CCR1	0.034432	0.089723	-1.46304
	1715	PARP3	0.034486	0.089832	-1.46236
	1716	FLRT2	0.034486	0.089832	-1.46236
	1717	C21orf140	0.034529	0.089915	-1.46182
	1718	PCNXL4	0.034531	0.085586	-1.46179
	1719	KRIT1	0.03456	0.089973	-1.46143
	1720	DMRTA1	0.034571	0.089992	-1.46129
	1721	ZNF627	0.03458	0.090012	-1.46118
	1722	FN1	0.034592	0.090034	-1.46102
	1723	AKT1S1	0.034608	0.090057	-1.46082
	1724	ADORA2B	0.034631	0.090106	-1.46053
	1725	MEST	0.034645	0.090131	-1.46036
	1726	CRELD2	0.034687	0.090211	-1.45983
	1727	SMARCA2	0.034705	0.09025	-1.45961
	1728	CCDC130	0.034758	0.090362	-1.45895
	1729	POGLUT1	0.034758	0.090362	-1.45895
	1730	C2CD4D	0.034763	0.090369	-1.45888
	1731	BUB1	0.034783	0.090411	-1.45863
	1732	NKX2-8	0.034885	0.090629	-1.45736
	1733	NID2	0.034935	0.09072	-1.45674
	1734	FUNDC1	0.034953	0.090757	-1.45652
	1735	WBP2	0.034955	0.090762	-1.45649
	1736	ZNF425	0.03498	0.09081	-1.45618
	1737	KIRREL	0.035017	0.090884	-1.45572
	1738	ZYG11A	0.035037	0.09093	-1.45547
	1739	NR0B1	0.035113	0.091095	-1.45453
	1740	ADRBK2	0.035163	0.091206	-1.45391
	1741	SCARA3	0.035189	0.091267	-1.45359
	1742	ERGIC1	0.035193	0.091276	-1.45354
	1743	ANKRD60	0.035224	0.091344	-1.45316
	1744	MAN2C1	0.035242	0.091384	-1.45294
	1745	MROH2A	0.035333	0.091567	-1.45182
	1746	ZNF280B	0.035375	0.09166	-1.4513
	1747	PLA2G2C	0.035391	0.091692	-1.45111
	1748	SLC36A4	0.035412	0.091735	-1.45085
	1749	LDHB	0.035442	0.091796	-1.45048
	1750	AGO4	0.035443	0.091797	-1.45047
	1751	KIAA1456	0.035445	0.091804	-1.45045
	1752	ARL5A	0.03548	0.091866	-1.45002
	1753	ASAH2	0.035519	0.091939	-1.44954
	1754	PLXNB3	0.035542	0.091988	-1.44926
	1755	TRAPPC6B	0.035548	0.091999	-1.44918
	1756	TNFSF13	0.035572	0.092036	-1.44889
	1757	ACOT8	0.035622	0.092136	-1.44828
	1758	FADS1	0.035642	0.092176	-1.44804
	1759	PDZD8	0.035696	0.09228	-1.44738
	1760	FAT3	0.035713	0.092316	-1.44717
	1761	SPDYA	0.035789	0.092459	-1.44625
	1762	TBRG1	0.035797	0.09248	-1.44615
	1763	ANP32E	0.035829	0.092541	-1.44577
	1764	TRIM36	0.035899	0.092677	-1.44492
	1765	RLN2	0.03595	0.092787	-1.4443
	1766	SLC25A44	0.03595	0.092788	-1.4443
	1767	GPR135	0.035956	0.092797	-1.44423
	1768	HEATR9	0.036	0.092885	-1.4437
	1769	ANKRD20A2	0.036051	0.092992	-1.44308
	1770	MCAM	0.036053	0.092995	-1.44306
	1771	NOD1	0.036078	0.093057	-1.44276
	1772	UGT2B15	0.036112	0.093119	-1.44235
	1773	POTED	0.036128	0.093151	-1.44216
	1774	FRMD8	0.03615	0.093189	-1.44189
	1775	FAM120A	0.036152	0.093199	-1.44187
	1776	TCEAL6	0.036155	0.093206	-1.44183
	1777	ZP2	0.036194	0.093294	-1.44136
	1778	CXXC1	0.036203	0.09331	-1.44126
	1779	FAM153A	0.03623	0.093363	-1.44093
	1780	MID2	0.036248	0.0934	-1.44072
	1781	SPI1	0.036254	0.09341	-1.44064
	1782	MDP1	0.036275	0.089543	-1.44039
	1783	VWDE	0.036304	0.093506	-1.44005
	1784	SMCP	0.03635	0.093593	-1.4395
	1785	RIPK3	0.036392	0.09368	-1.43899
	1786	VGLL1	0.036405	0.093705	-1.43884
	1787	KRTAP24-1	0.036406	0.093709	-1.43883
	1788	GLA	0.036407	0.089841	-1.43882
	1789	RAB40C	0.03641	0.093716	-1.43878
	1790	TRIM39	0.036415	0.09373	-1.43872
	1791	MAPK4	0.036419	0.093736	-1.43867
	1792	RAB3GAP1	0.036437	0.09378	-1.43846
	1793	UBE2C	0.036497	0.093914	-1.43774
	1794	ZNF675	0.036558	0.094042	-1.43702
	1795	PRDX3	0.036595	0.094119	-1.43658
	1796	TRIM15	0.036608	0.094148	-1.43642
	1797	SIRPB1	0.036611	0.094153	-1.43639
	1798	MPST	0.036629	0.094181	-1.43617
	1799	ALDH9A1	0.036659	0.094233	-1.43582
	1800	SMKR1	0.03671	0.094326	-1.43522
	1801	C3orf52	0.03671	0.094326	-1.43522
	1802	NPIPA1	0.036752	0.094407	-1.43472
	1803	SEC14L1	0.036796	0.094507	-1.4342
	1804	PCDHGC4	0.036829	0.094582	-1.43381
	1805	TFPT	0.036872	0.094664	-1.4333
	1806	ZC3H3	0.036893	0.094711	-1.43306
	1807	AP5S1	0.036894	0.094714	-1.43304
	1808	SLC41A3	0.036909	0.094742	-1.43287
	1809	ATP13A3	0.036912	0.094749	-1.43283
	1810	DCAF6	0.036959	0.094841	-1.43228
	1811	SMARCA5	0.036963	0.094845	-1.43223
	1812	DDC	0.036975	0.094874	-1.43209
	1813	AZIN1	0.036992	0.094912	-1.43189
	1814	DNASE1L1	0.037003	0.094936	-1.43176
	1815	PSMA5	0.037058	0.095042	-1.43112
	1816	SLC37A1	0.03708	0.095087	-1.43086
	1817	TTBK2	0.037115	0.095153	-1.43045
	1818	JRK	0.037134	0.095191	-1.43023
	1819	JPH1	0.037178	0.095297	-1.42971
	1820	WDFY2	0.037266	0.095485	-1.42869
	1821	MFSD5	0.037267	0.095486	-1.42868
	1822	ERI2	0.037288	0.095532	-1.42843
	1823	GAL3ST1	0.037315	0.095575	-1.42812
	1824	TNFAIP8L3	0.037317	0.095579	-1.42809
	1825	CERCAM	0.037337	0.095627	-1.42786
	1826	ALOX15B	0.037337	0.095627	-1.42786
	1827	PAK4	0.037368	0.095686	-1.4275
	1828	DEFA5	0.037369	0.095688	-1.42749
	1829	FBXO30	0.037387	0.095727	-1.42728
	1830	MAP3K15	0.037393	0.09574	-1.42721
	1831	NSUN7	0.037403	0.095756	-1.42709
	1832	SFMBT2	0.037418	0.095787	-1.42692
	1833	ASIC4	0.037419	0.095788	-1.42691
	1834	UCHL1	0.037436	0.095818	-1.42671
	1835	STC1	0.037436	0.095818	-1.42671
	1836	PHF19	0.037507	0.095969	-1.42589
	1837	ADAD2	0.03752	0.095992	-1.42574
	1838	RSBN1L	0.03754	0.09603	-1.42551
	1839	SLAMF6	0.037567	0.096088	-1.42519
	1840	TNS1	0.037571	0.096097	-1.42515
	1841	WNK4	0.037625	0.096189	-1.42452
	1842	CABIN1	0.037628	0.096197	-1.42449
	1843	LRP11	0.037631	0.096203	-1.42445
	1844	SSX2B	0.037639	0.096214	-1.42436
	1845	KRBA2	0.037661	0.09626	-1.42411
	1846	SPINT4	0.037674	0.096279	-1.42396
	1847	NPHS2	0.037717	0.096367	-1.42346
	1848	FIBP	0.037722	0.096382	-1.42341
	1849	CCDC85A	0.037747	0.096421	-1.42312
	1850	SP7	0.037793	0.096514	-1.42259
	1851	TCFL5	0.037799	0.096526	-1.42252
	1852	ZCCHC2	0.037824	0.096579	-1.42223
	1853	PFDN6	0.037824	0.096579	-1.42223
	1854	ARL16	0.037824	0.096579	-1.42223
	1855	PRAMEF14	0.037925	0.096777	-1.42107
	1856	FIZ1	0.03795	0.096825	-1.42079
	1857	EIF5B	0.037956	0.096838	-1.42072
	1858	TMEM53	0.03797	0.096864	-1.42056
	1859	POU2F1	0.037976	0.09688	-1.42049
	1860	FEZF1	0.037981	0.096884	-1.42043
	1861	TMEM170A	0.037992	0.096905	-1.42031
	1862	CEP70	0.038026	0.096976	-1.41992
	1863	KCNG1	0.038048	0.097023	-1.41967
	1864	SHANK3	0.038077	0.097075	-1.41934
	1865	DOC2B	0.038124	0.097178	-1.4188
	1866	FFAR2	0.038127	0.097184	-1.41877
	1867	TGOLN2	0.038143	0.097221	-1.41859
	1868	CNGA4	0.038178	0.097294	-1.41819
	1869	CLCN1	0.038229	0.097386	-1.41761
	1870	WBSCR17	0.038296	0.09751	-1.41685
	1871	TRIM23	0.03833	0.097571	-1.41646
	1872	DCAF4	0.03838	0.097678	-1.4159
	1873	DEFB1	0.038431	0.097791	-1.41532
	1874	DTWD2	0.03844	0.097814	-1.41522
	1875	HDLBP	0.038468	0.097874	-1.4149
	1876	VWA7	0.038482	0.097889	-1.41474
	1877	C16orf87	0.038495	0.097925	-1.4146
	1878	ITFG1	0.038507	0.097944	-1.41446
	1879	PCDHB9	0.038524	0.097978	-1.41427
	1880	C17orf97	0.038532	0.09799	-1.41418
	1881	COX8A	0.038536	0.098	-1.41413
	1882	CMTM1	0.038583	0.098091	-1.4136
	1883	EXOSC5	0.038622	0.09819	-1.41317
	1884	ASPHD2	0.038633	0.098209	-1.41304
	1885	SLC28A1	0.038654	0.09825	-1.41281
	1886	SLC25A42	0.038669	0.098284	-1.41264
	1887	PPP1R3D	0.038679	0.09831	-1.41252
	1888	RNF19B	0.038684	0.09832	-1.41247
	1889	SRGAP2	0.038702	0.098356	-1.41227
	1890	CSTF2	0.038785	0.098522	-1.41134
	1891	ZNF777	0.038836	0.098618	-1.41077
	1892	FABP7	0.038838	0.095328	-1.41074
	1893	SOX7	0.038858	0.098668	-1.41052
	1894	USH1C	0.03888	0.098714	-1.41027
	1895	CALB1	0.038886	0.098724	-1.41021
	1896	PSMB10	0.038969	0.095632	-1.40928
	1897	MIA	0.038987	0.098935	-1.40908
	1898	C16orf13	0.038993	0.098946	-1.40901
	1899	ME2	0.039038	0.099032	-1.40851
	1900	KIF23	0.039059	0.099082	-1.40828
	1901	SAFB2	0.039062	0.099085	-1.40825
	1902	LRWD1	0.03909	0.099141	-1.40793
	1903	TBX1	0.039096	0.099154	-1.40787
	1904	PKD1L1	0.039102	0.099166	-1.4078
	1905	P2RY11	0.039109	0.099183	-1.40772
	1906	P2RY12	0.039112	0.099184	-1.40769
	1907	ASXL2	0.039137	0.099225	-1.40741
	1908	JAGN1	0.039139	0.099228	-1.40739
	1909	JUN	0.03919	0.099315	-1.40682
	1910	ZMYM6	0.039204	0.099339	-1.40667
	1911	EXO5	0.039227	0.09938	-1.40641
	1912	CORO7-PAM16	0.03924	0.099413	-1.40627
	1913	PTF1A	0.039243	0.099419	-1.40624
	1914	C15orf48	0.039243	0.099419	-1.40624
	1915	SLITRK6	0.039271	0.099481	-1.40593
	1916	SLC16A2	0.039291	0.099525	-1.40571
	1917	LTK	0.039294	0.099528	-1.40567
	1918	CCSER2	0.039361	0.099678	-1.40493
	1919	STX2	0.039392	0.099739	-1.40459
	1920	C15orf59	0.039442	0.099834	-1.40404
	1921	GDF11	0.039478	0.099923	-1.40364
	1922	ZBTB22	0.039491	0.09995	-1.4035
	1923	CDK2AP2	0.039516	0.1	-1.40323
	1924	BCL2	0.03953	0.10003	-1.40307
	1925	CCM2	0.039544	0.10005	-1.40292
	1926	FAM83H	0.039555	0.096964	-1.4028
	1927	LACRT	0.039594	0.10017	-1.40237
	1928	CD59	0.039597	0.10017	-1.40234
	1929	DHX29	0.039608	0.1002	-1.40222
	1930	POU3F1	0.039645	0.10028	-1.40181
	1931	ST8SIA4	0.039665	0.10032	-1.40159
	1932	SPATA31D1	0.039698	0.10037	-1.40123
	1933	TMC5	0.039715	0.10041	-1.40105
	1934	PRDM11	0.039724	0.10043	-1.40095
	1935	ZNF100	0.039732	0.097386	-1.40086
	1936	CHSY3	0.039755	0.10049	-1.40061
	1937	LRCOL1	0.039756	0.10049	-1.4006
	1938	LRFN3	0.039772	0.10053	-1.40042
	1939	KRT12	0.039783	0.10055	-1.4003
	1940	SCGB1D1	0.039796	0.10059	-1.40016
	1941	OAF	0.0398	0.10059	-1.40012
	1942	FAM216B	0.039847	0.10069	-1.3996
	1943	ACSS1	0.039885	0.10077	-1.39919
	1944	CKAP5	0.039901	0.10081	-1.39902
	1945	PMCH	0.039948	0.1009	-1.3985
	1946	PCDH1	0.039998	0.101	-1.39796
	1947	CLIC4	0.040037	0.10108	-1.39754
	1948	HLA-DQB1	0.040049	0.1011	-1.39741
	1949	PPP6R1	0.040098	0.1012	-1.39688
	1950	SERPINH1	0.040099	0.1012	-1.39687
	1951	PLK5	0.040104	0.10121	-1.39681
	1952	GPD1L	0.04015	0.1013	-1.39631
	1953	GATC	0.040154	0.098348	-1.39627
	1954	HSPBP1	0.0402	0.10139	-1.39577
	1955	TMEM8A	0.040201	0.10139	-1.39576
	1956	CERS5	0.040209	0.1014	-1.39568
	1957	BCORL1	0.04024	0.10146	-1.39534
	1958	RPS21	0.040251	0.10149	-1.39522
	1959	GPALPP1	0.040252	0.10149	-1.39521
	1960	IFNAR1	0.040274	0.10154	-1.39498
	1961	SCPEP1	0.040302	0.10159	-1.39467
	1962	DCDC2B	0.040346	0.10167	-1.3942
	1963	ADAM17	0.040352	0.10168	-1.39413
	1964	C1QTNF5	0.040371	0.10172	-1.39393
	1965	TYW3	0.040403	0.1018	-1.39359
	1966	CD1C	0.040427	0.10184	-1.39333
	1967	ITGA5	0.040453	0.10191	-1.39305
	1968	USP44	0.040504	0.10201	-1.3925
	1969	TTC7A	0.040531	0.10207	-1.39221
	1970	IQSEC1	0.040535	0.10209	-1.39217
	1971	SCYL2	0.040554	0.10212	-1.39197
	1972	SLC24A3	0.040569	0.10216	-1.39181
	1973	SULF1	0.040581	0.10218	-1.39168
	1974	TMEM214	0.040605	0.10222	-1.39142
	1975	CCR6	0.040608	0.10223	-1.39139
	1976	ADIG	0.040643	0.1023	-1.39101
	1977	AWAT2	0.040655	0.10232	-1.39089
	1978	HPGDS	0.040706	0.10242	-1.39034
	1979	GJD4	0.040729	0.10246	-1.3901
	1980	IRF2	0.040756	0.10252	-1.38981
	1981	LRSAM1	0.040787	0.10258	-1.38948
	1982	HSPA9	0.040801	0.099773	-1.38933
	1983	PSMB2	0.040807	0.10261	-1.38927
	1984	TICAM1	0.040848	0.10268	-1.38883
	1985	S100A5	0.040857	0.10271	-1.38873
	1986	NXPE4	0.040893	0.10278	-1.38835
	1987	LOC728485	0.040909	0.10281	-1.38818
	1988	SCN11A	0.040919	0.10283	-1.38807
	1989	TBP	0.040946	0.10008	-1.38779
	1990	C12orf75	0.040958	0.10291	-1.38766
	1991	USP6NL	0.040967	0.10293	-1.38757
	1992	BTBD10	0.040991	0.10298	-1.38731
	1993	NR1D1	0.041009	0.10302	-1.38712
	1994	C2orf69	0.041014	0.10303	-1.38707
	1995	CD300LB	0.041051	0.10309	-1.38668
	1996	FSCB	0.041059	0.10311	-1.38659
	1997	SPSB2	0.041117	0.10323	-1.38598
	1998	BTLA	0.041151	0.10328	-1.38562
	1999	C2	0.04116	0.10331	-1.38552
[truncated: 17,112 more rows]

## Sheet: AZD1390
WT HeLa	Rank	Gene ID	Score	p-value	Log(score)
AZD1390 vs DMSO	1	BID	2.14e-07	1.3e-06	-6.66959
	2	KLF14	1.57e-06	4.92e-06	-5.8041
	3	KLHDC10	2.39e-06	7.51e-06	-5.6216
	4	C1QL3	1.05e-05	4.01e-05	-4.97881
	5	SLC43A1	1.78e-05	7.23e-05	-4.74958
	6	LGALS7B	2.12e-05	8.6e-05	-4.67366
	7	LRRC55	3.57e-05	0.00013702	-4.44733
	8	FADD	3.9e-05	0.00015049	-4.40894
	9	CYP1A2	4.59e-05	0.00017588	-4.33819
	10	ZNF618	7.82e-05	0.0003142	-4.10679
	11	SLC25A44	0.00013035	0.00051572	-3.88489
	12	CAPN12	0.00014131	0.00056183	-3.84983
	13	EPC2	0.00015351	0.00060586	-3.81386
	14	CYB5R3	0.00015945	0.00062555	-3.79738
	15	PYCR1	0.00016975	0.00065663	-3.77019
	16	TEPP	0.00017604	0.0006815	-3.75439
	17	C1QL1	0.00018106	0.00069341	-3.74218
	18	CELSR1	0.00021914	0.00082914	-3.65928
	19	SERPINE1	0.00022423	0.00084572	-3.64931
	20	KHDRBS1	0.00023462	0.00088043	-3.62963
	21	EN1	0.00025621	0.00095917	-3.5914
	22	ZNF540	0.00026562	0.0009887	-3.57574
	23	FAM167A	0.00028643	0.0010576	-3.54298
	24	CLASRP	0.00028675	0.0010581	-3.5425
	25	CCDC154	0.00029867	0.0011037	-3.52481
	26	ARMCX1	0.00029975	0.0011068	-3.52324
	27	MAP4K1	0.00033888	0.0012477	-3.46995
	28	C14orf169	0.0003508	0.0012855	-3.45494
	29	SHISA2	0.00039213	0.0014404	-3.40657
	30	PTGER4	0.00039332	0.0014441	-3.40525
	31	FAM84A	0.00040945	0.0015011	-3.3878
	32	NENF	0.0004126	0.0015135	-3.38447
	33	SIX3	0.00042067	0.0015384	-3.37606
	34	PDCD10	0.00042525	0.0015529	-3.37136
	35	FZD3	0.00043507	0.0015922	-3.36144
	36	ONECUT3	0.00044313	0.0016212	-3.35347
	37	PRORY	0.00044767	0.001643	-3.34904
	38	C2orf61	0.00045336	0.0016694	-3.34356
	39	OGG1	0.00045815	0.0016855	-3.33899
	40	TNFRSF10A	0.00047053	0.0017342	-3.32741
	41	MEX3B	0.0004771	0.0017554	-3.32139
	42	TMEM129	0.00049525	0.0018181	-3.30518
	43	AARD	0.00052831	0.0019347	-3.27711
	44	ZBTB7C	0.00054738	0.002001	-3.26171
	45	TRIP6	0.00055336	0.0020222	-3.25699
	46	C8orf44-SGK3	0.00055485	0.0020264	-3.25582
	47	ANO1	0.00056944	0.0020984	-3.24455
	48	LIPE	0.00057432	0.0021149	-3.24085
	49	HCFC1R1	0.00057838	0.0021289	-3.23779
	50	LDB1	0.00059719	0.0021813	-3.22389
	51	TCF3	0.00059949	0.0021937	-3.22222
	52	FBXL18	0.00061269	0.0022429	-3.21276
	53	PPP2R5A	0.00064607	0.0023574	-3.18972
	54	SLC45A1	0.00065161	0.002375	-3.18601
	55	IGF1	0.0006818	0.002491	-3.16634
	56	NUMBL	0.00069781	0.0025439	-3.15626
	57	OXTR	0.00070373	0.0025641	-3.15259
	58	PEBP4	0.00071312	0.0026081	-3.14684
	59	TCEAL7	0.00080795	0.0029262	-3.09262
	60	MSGN1	0.00080817	0.0029262	-3.0925
	61	YBX2	0.00084092	0.0030464	-3.07525
	62	UNCX	0.00086006	0.0031169	-3.06547
	63	KLF2	0.00088757	0.0032246	-3.0518
	64	HHEX	0.00089035	0.0032324	-3.05044
	65	NAP1L5	0.00091137	0.0032951	-3.04031
	66	RBP4	0.00091217	0.0032971	-3.03992
	67	KIAA1551	0.00091451	0.0033049	-3.03881
	68	ZNF414	0.00091543	0.003308	-3.03837
	69	YWHAZ	0.00092785	0.0033552	-3.03252
	70	HTT	0.00095439	0.0034494	-3.02027
	71	MCUR1	0.00096427	0.0034857	-3.0158
	72	GULP1	0.00096502	0.0034899	-3.01546
	73	SRP72	0.00097079	0.0035116	-3.01287
	74	MUTYH	0.00097138	0.0035142	-3.01261
	75	B3GNT3	0.0009733	0.0035178	-3.01175
	76	STK17A	0.0009844	0.0035546	-3.00683
	77	PRTFDC1	0.0010164	0.0036686	-2.99294
	78	OR2M4	0.0010259	0.0037048	-2.98889
	79	SRR	0.0010352	0.0037427	-2.98498
	80	MST1L	0.0010511	0.0038059	-2.97836
	81	PRKAR2B	0.0010685	0.0038714	-2.97123
	82	WFDC2	0.0010856	0.0039364	-2.96433
	83	TAC1	0.0010881	0.0039437	-2.96333
	84	PRSS42	0.0010943	0.0039649	-2.96086
	85	LSS	0.0011115	0.0040286	-2.95409
	86	NACAD	0.0011267	0.0040758	-2.94819
	87	FAM188A	0.0011595	0.0041954	-2.93573
	88	MYF5	0.0011727	0.0042395	-2.93081
	89	CCND3	0.0012248	0.0044177	-2.91193
	90	SCML4	0.0012497	0.0044995	-2.90319
	91	RAB33A	0.0012769	0.0045943	-2.89384
	92	GLRX2	0.0012917	0.004643	-2.88884
	93	FAM83B	0.0013157	0.0047202	-2.88084
	94	VWA5B2	0.0013181	0.004729	-2.88005
	95	GPM6B	0.001329	0.0047674	-2.87648
	96	OR7A17	0.001381	0.0049461	-2.85981
	97	STAB1	0.0014238	0.0050932	-2.84655
	98	MRPS30	0.0014267	0.004012	-2.84567
	99	KIF21A	0.0014331	0.0051253	-2.84372
	100	TPST1	0.0014635	0.0052279	-2.83461
	101	MTA1	0.0014699	0.0052466	-2.83271
	102	OR6C1	0.0014789	0.0052787	-2.83006
	103	CBR1	0.0014852	0.0052973	-2.82822
	104	HNRNPDL	0.0015292	0.0054621	-2.81554
	105	PCCA	0.0015373	0.0054875	-2.81324
	106	CLK3	0.001539	0.0054916	-2.81276
	107	TRIM5	0.0015417	0.0055014	-2.812
	108	BNIPL	0.0015697	0.0056009	-2.80418
	109	NTN3	0.0015894	0.0056703	-2.79877
	110	SAR1B	0.0016181	0.005776	-2.79099
	111	TPGS1	0.0016247	0.0058024	-2.78923
	112	LCE1A	0.0016458	0.005875	-2.78362
	113	SPOCK1	0.0016467	0.0058786	-2.78339
	114	UQCC3	0.0016488	0.0058864	-2.78283
	115	STRIP2	0.001656	0.0059066	-2.78094
	116	GATS	0.0016659	0.0059407	-2.77835
	117	SULT1A3	0.0016782	0.0059858	-2.77516
	118	ZNF208	0.0016875	0.0060169	-2.77276
	119	RGS9BP	0.0016935	0.0060402	-2.77121
	120	LEFTY1	0.0017019	0.0060697	-2.76907
	121	AQP5	0.0017041	0.0060744	-2.7685
	122	CARKD	0.0017111	0.0060998	-2.76672
	123	ABI3	0.0017456	0.0062205	-2.75806
	124	HOXA13	0.0017523	0.0062433	-2.75639
	125	MAFF	0.0017583	0.0049642	-2.75491
	126	WDFY2	0.0017643	0.0062853	-2.75343
	127	SOX15	0.0017723	0.0050067	-2.75146
	128	CHADL	0.001813	0.0064402	-2.7416
	129	C9orf9	0.0018357	0.0065267	-2.7362
	130	NT5DC3	0.0018535	0.0065987	-2.73201
	131	RNF225	0.0018832	0.0066997	-2.7251
	132	C14orf180	0.0019096	0.006809	-2.71906
	133	CCL25	0.0019294	0.0068784	-2.71458
	134	AK4	0.0019347	0.006895	-2.71339
	135	SP110	0.0019539	0.0069577	-2.7091
	136	CMTM1	0.0019817	0.0070603	-2.70296
	137	CSTA	0.0019845	0.0070711	-2.70235
	138	P2RY6	0.001986	0.0070768	-2.70202
	139	MAZ	0.0020059	0.0071483	-2.69769
	140	LANCL3	0.0020096	0.007167	-2.69689
	141	MFAP2	0.002058	0.0073462	-2.68655
	142	MYO1C	0.0021079	0.007526	-2.67615
	143	PPP1R27	0.0021101	0.0075358	-2.6757
	144	LIMK1	0.0021443	0.007669	-2.66871
	145	STAP2	0.0021516	0.0076933	-2.66724
	146	RBMY1B	0.002156	0.0077083	-2.66635
	147	GOT1L1	0.0021621	0.0077322	-2.66512
	148	PSMD12	0.0021834	0.0078078	-2.66087
	149	SARNP	0.002211	0.0079078	-2.65541
	150	FIZ1	0.0022142	0.0079202	-2.65478
	151	THEG5	0.0022392	0.0080166	-2.64991
	152	MIR205HG	0.0022436	0.0080316	-2.64905
	153	AMY2A	0.0022662	0.0081103	-2.6447
	154	PLS1	0.0022842	0.0081735	-2.64127
	155	RSPH3	0.0023027	0.008245	-2.63776
	156	GLT1D1	0.0023072	0.0082606	-2.63691
	157	DEFB135	0.0023183	0.0082953	-2.63483
	158	FGF8	0.0023267	0.008331	-2.63326
	159	CT47A7	0.002335	0.0083533	-2.63171
	160	TMEM99	0.0023409	0.0083735	-2.63062
	161	FLRT2	0.0023447	0.008386	-2.62991
	162	RPL19	0.002347	0.0083968	-2.62949
	163	MCM6	0.0023703	0.0084694	-2.6252
	164	ASCL1	0.0023739	0.0084831	-2.62454
	165	KIAA0922	0.0023768	0.0084953	-2.62401
	166	TNFSF13B	0.0023794	0.0085035	-2.62353
	167	TMEM167B	0.0024164	0.0086279	-2.61683
	168	OR5M1	0.002419	0.0086377	-2.61636
	169	SRP68	0.0024224	0.0086496	-2.61575
	170	ALKBH7	0.0024367	0.008703	-2.6132
	171	LKAAEAR1	0.0024453	0.0087289	-2.61167
	172	KLHL25	0.0024524	0.0087553	-2.61041
	173	HPCA	0.0024619	0.008788	-2.60873
	174	CCDC148	0.0024743	0.0088247	-2.60655
	175	UBE2O	0.0024744	0.0088253	-2.60653
	176	ATXN7L1	0.0025265	0.0089936	-2.59748
	177	KDM7A	0.0025306	0.0090061	-2.59678
	178	STAC3	0.0025396	0.0090408	-2.59523
	179	ENO2	0.0025616	0.0091117	-2.59149
	180	XRRA1	0.0025785	0.0091578	-2.58863
	181	TERF1	0.0025839	0.009176	-2.58772
	182	TAOK1	0.0025867	0.0091869	-2.58725
	183	SLC25A48	0.0025984	0.0092371	-2.58529
	184	TTLL10	0.0026152	0.0092951	-2.5825
	185	NLGN2	0.0026263	0.0093335	-2.58066
	186	CAMK2A	0.0026306	0.0093464	-2.57995
	187	HAAO	0.0026306	0.0093464	-2.57995
	188	PRKCQ	0.002635	0.0093588	-2.57922
	189	STAM	0.0026415	0.0093832	-2.57815
	190	FAM169B	0.0026628	0.0094412	-2.57466
	191	MDH2	0.002671	0.0094645	-2.57333
	192	KIAA1614	0.0027131	0.0096153	-2.56653
	193	LDOC1L	0.0027145	0.0096194	-2.56631
	194	KRT35	0.0027176	0.0096298	-2.56581
	195	DMRTA1	0.0027339	0.0096868	-2.56322
	196	HAP1	0.0027346	0.0096878	-2.56311
	197	DCK	0.0027372	0.0096961	-2.56269
	198	DUSP10	0.0027449	0.0097225	-2.56147
	199	ACAA1	0.0027457	0.0097267	-2.56135
	200	MAN1A1	0.0027501	0.0097448	-2.56065
	201	LONRF2	0.0027566	0.0097686	-2.55963
	202	GABRP	0.0027757	0.0098349	-2.55663
	203	TMEM92	0.002781	0.0098567	-2.5558
	204	BHLHA15	0.0027867	0.0098753	-2.55491
	205	TUBA8	0.0027893	0.0098857	-2.5545
	206	MPG	0.0028164	0.00998	-2.55031
	207	PJA2	0.002832	0.010037	-2.54791
	208	HIST1H2AE	0.0028387	0.010057	-2.54688
	209	IFI16	0.0028684	0.010162	-2.54236
	210	TMOD1	0.0028717	0.010175	-2.54186
	211	SLC25A17	0.0028798	0.010206	-2.54064
	212	OR10G7	0.0028884	0.010233	-2.53934
	213	LACE1	0.0028907	0.010239	-2.539
	214	OR5A1	0.0029008	0.010269	-2.53748
	215	SCN2B	0.0029126	0.010315	-2.53572
	216	GDF10	0.0029255	0.010357	-2.5338
	217	RBMX2	0.0029279	0.010365	-2.53344
	218	RGS7BP	0.0029455	0.010434	-2.53084
	219	EXOSC6	0.0029739	0.010526	-2.52667
	220	EXOG	0.0029788	0.010542	-2.52596
	221	SDCCAG8	0.0030146	0.010667	-2.52077
	222	FN3KRP	0.0030428	0.010756	-2.51673
	223	RRAD	0.0030468	0.010768	-2.51616
	224	RSPH14	0.0030988	0.010946	-2.50881
	225	NPW	0.0031232	0.011036	-2.5054
	226	USP5	0.0031508	0.011135	-2.50158
	227	RPSA	0.0031774	0.01124	-2.49793
	228	RCSD1	0.0032026	0.011321	-2.4945
	229	PER1	0.0032029	0.011322	-2.49446
	230	ZASP	0.0032201	0.011379	-2.49213
	231	TSPY8	0.0032342	0.011421	-2.49023
	232	ISOC1	0.0032549	0.01151	-2.48746
	233	FRMD6	0.0032553	0.011511	-2.48741
	234	SNX25	0.0032789	0.011592	-2.48427
	235	MAP9	0.0033069	0.011677	-2.48058
	236	FAM43A	0.0033148	0.011701	-2.47954
	237	OAF	0.003322	0.011728	-2.4786
	238	KANK3	0.0033589	0.011849	-2.4738
	239	BTN3A3	0.003362	0.011866	-2.4734
	240	SAV1	0.003363	0.0093148	-2.47327
	241	FRMD1	0.003365	0.011869	-2.47301
	242	HEXA	0.0033789	0.0093557	-2.47122
	243	ACTL6B	0.0034081	0.012017	-2.46749
	244	SPINT4	0.0034584	0.012188	-2.46112
	245	NKX6-3	0.0034592	0.01219	-2.46102
	246	LCE6A	0.0034629	0.012209	-2.46056
	247	SYCE1L	0.0034704	0.012234	-2.45962
	248	PAX2	0.0034984	0.012329	-2.45613
	249	SLIRP	0.0035149	0.012387	-2.45409
	250	RLTPR	0.0035669	0.012549	-2.44771
	251	ZNF705E	0.0035912	0.012628	-2.44476
	252	GTF2E1	0.0036189	0.012726	-2.44142
	253	C8orf31	0.003664	0.012886	-2.43604
	254	CLCF1	0.0036709	0.012909	-2.43523
	255	SATB2	0.0036958	0.012995	-2.43229
	256	DRGX	0.0037108	0.013044	-2.43053
	257	APRT	0.0037136	0.013054	-2.4302
	258	TMEM63A	0.0037229	0.013089	-2.42912
	259	CHD7	0.0037427	0.013152	-2.42681
	260	NRP1	0.0037435	0.013156	-2.42672
	261	CDR2	0.0037749	0.013261	-2.42309
	262	SLC12A9	0.0037824	0.013285	-2.42223
	263	SLC25A42	0.0037855	0.013295	-2.42188
	264	C12orf79	0.0038054	0.01335	-2.4196
	265	HIST2H2AA3	0.0038789	0.013588	-2.41129
	266	JAKMIP2	0.0039107	0.013688	-2.40775
	267	PMAIP1	0.0039309	0.013755	-2.40551
	268	YWHAQ	0.0039629	0.013865	-2.40199
	269	RAB27A	0.0039666	0.013881	-2.40158
	270	CNGA4	0.0039829	0.013942	-2.3998
	271	FAM189A1	0.0039921	0.013976	-2.3988
	272	C1orf174	0.0040102	0.014045	-2.39683
	273	KRT27	0.0040198	0.014079	-2.3958
	274	VANGL1	0.0040349	0.01412	-2.39417
	275	SRA1	0.0040868	0.014304	-2.38862
	276	UGT2B4	0.0040907	0.01432	-2.3882
	277	CTXN1	0.0041063	0.014367	-2.38655
	278	EPHX2	0.0041157	0.014398	-2.38556
	279	JUN	0.0041201	0.014415	-2.38509
	280	CEBPD	0.0041315	0.014453	-2.38389
	281	OCLM	0.0041388	0.01448	-2.38313
	282	C9orf43	0.0041398	0.014484	-2.38302
	283	PANX1	0.0041513	0.014517	-2.38182
	284	HDAC3	0.0041676	0.014566	-2.38011
	285	ZC3H7B	0.0041976	0.014673	-2.377
	286	RNASE7	0.0042148	0.014728	-2.37522
	287	LCE2D	0.004239	0.014807	-2.37274
	288	CCDC94	0.0042428	0.01482	-2.37235
	289	IL2RA	0.0042503	0.014843	-2.37158
	290	MKKS	0.0042624	0.014884	-2.37035
	291	ABCG8	0.0042682	0.014906	-2.36976
	292	CTAGE6	0.0042873	0.014968	-2.36782
	293	FGA	0.0043149	0.015053	-2.36503
	294	TSPAN2	0.0043316	0.015114	-2.36335
	295	SHPK	0.0043467	0.015165	-2.36184
	296	EIF3C	0.004374	0.015247	-2.35912
	297	CD70	0.0043764	0.015255	-2.35888
	298	HS3ST3A1	0.0043886	0.015293	-2.35767
	299	GLUL	0.004396	0.015317	-2.35694
	300	ETFA	0.0043987	0.015323	-2.35668
	301	SCNN1A	0.0044239	0.015392	-2.35419
	302	DDIAS	0.004426	0.015396	-2.35399
	303	TRH	0.0044294	0.015408	-2.35366
	304	TMEM245	0.0044324	0.01542	-2.35336
	305	TLX2	0.0044458	0.015468	-2.35205
	306	MYH4	0.0044507	0.015485	-2.35157
	307	CAPZA3	0.0045034	0.015667	-2.34646
	308	GYLTL1B	0.0045113	0.0157	-2.3457
	309	ZBED3	0.0045282	0.015758	-2.34407
	310	B9D1	0.0045386	0.015794	-2.34308
	311	TNFSF13	0.0045395	0.015797	-2.34299
	312	AAED1	0.0045546	0.015845	-2.34155
	313	NRXN1	0.0045746	0.015904	-2.33965
	314	CGB5	0.0045811	0.015932	-2.33903
	315	ATP2A1	0.0045905	0.015963	-2.33814
	316	CCDC129	0.0045956	0.015982	-2.33766
	317	MXRA8	0.0045972	0.015987	-2.33751
	318	YWHAG	0.0046066	0.016011	-2.33662
	319	CLEC12B	0.0046217	0.016063	-2.3352
	320	CAB39	0.0046406	0.016126	-2.33343
	321	F8A1	0.0046415	0.016128	-2.33334
	322	ZAP70	0.0046585	0.016182	-2.33175
	323	LOC100129924	0.0046783	0.01625	-2.32991
	324	SPANXA2	0.0046806	0.016257	-2.3297
	325	TYMS	0.0047105	0.016363	-2.32693
	326	MIEF2	0.0047171	0.01639	-2.32632
	327	PDIA6	0.0047204	0.016403	-2.32602
	328	C1QTNF5	0.0047255	0.016422	-2.32555
	329	SEZ6L2	0.0047359	0.016456	-2.3246
	330	YY1	0.0047373	0.01646	-2.32447
	331	PTPN7	0.0047624	0.016544	-2.32217
	332	RFPL4B	0.004767	0.016565	-2.32175
	333	SUSD5	0.004771	0.016588	-2.32139
	334	CNGA1	0.0047993	0.016684	-2.31882
	335	COL9A3	0.0048137	0.016732	-2.31752
	336	PNKD	0.0048393	0.016807	-2.31522
	337	RPS6KA5	0.0048564	0.016866	-2.31369
	338	EFNA2	0.0048663	0.016895	-2.3128
	339	MSRB2	0.0048847	0.016959	-2.31116
	340	ARRB2	0.0048955	0.016999	-2.3102
	341	ZFP57	0.0049183	0.01707	-2.30818
	342	WSCD2	0.0049294	0.017111	-2.30721
	343	LYPLA1	0.0049467	0.017158	-2.30568
	344	RBFOX2	0.0049779	0.017263	-2.30295
	345	HOXD1	0.0050222	0.017401	-2.29911
	346	MYC	0.0050306	0.017436	-2.29838
	347	ENTHD2	0.0050498	0.017498	-2.29673
	348	ZC3H3	0.0050627	0.017538	-2.29562
	349	OR10A5	0.0050682	0.017562	-2.29515
	350	DPP6	0.005077	0.017591	-2.29439
	351	HACE1	0.0050889	0.017634	-2.29338
	352	SPAG11A	0.0050945	0.017652	-2.2929
	353	SYNE1	0.0051178	0.017728	-2.29092
	354	RADIL	0.0051198	0.017737	-2.29075
	355	HMOX1	0.0051261	0.017754	-2.29021
	356	GJB4	0.0051449	0.017797	-2.28862
	357	GNA15	0.0051647	0.017862	-2.28695
	358	EDNRB	0.005178	0.017908	-2.28584
	359	SFRP4	0.0052264	0.018077	-2.2818
	360	KCNB2	0.0052266	0.018077	-2.28178
	361	MBL2	0.00523	0.018089	-2.2815
	362	H1FNT	0.0052589	0.018196	-2.27911
	363	KCNK3	0.0052793	0.018256	-2.27742
	364	TLX1	0.0053338	0.018439	-2.27296
	365	KRTAP9-9	0.0053357	0.018443	-2.27281
	366	BTBD11	0.0053559	0.018508	-2.27117
	367	GDF6	0.0053648	0.018535	-2.27045
	368	NOVA2	0.0054053	0.018665	-2.26718
	369	SNX22	0.0054233	0.018729	-2.26574
	370	TSPAN8	0.0054324	0.018766	-2.26501
	371	TDRD7	0.0054377	0.018785	-2.26458
	372	METTL24	0.0054671	0.018882	-2.26224
	373	HIST1H3F	0.0054896	0.018955	-2.26046
	374	GRIP2	0.0054907	0.018958	-2.26037
	375	NPAP1	0.0054944	0.018982	-2.26008
	376	QDPR	0.0055076	0.019022	-2.25904
	377	CEP95	0.0055203	0.019062	-2.25804
	378	DCANP1	0.0055415	0.019127	-2.25637
	379	MRGPRX2	0.0055658	0.019197	-2.25447
	380	GPX2	0.0055687	0.019207	-2.25425
	381	ACSM2B	0.0055898	0.019277	-2.2526
	382	THBS4	0.0055935	0.01929	-2.25232
	383	CCDC34	0.0056017	0.019313	-2.25168
	384	FOXI3	0.0056052	0.019325	-2.25141
	385	CRAMP1L	0.0056218	0.019389	-2.25012
	386	TMEM155	0.0056341	0.01943	-2.24918
	387	LHPP	0.0056454	0.019463	-2.24831
	388	MNS1	0.0056502	0.019479	-2.24794
	389	COX7A2L	0.0056787	0.01957	-2.24575
	390	ZNF100	0.0056925	0.015619	-2.2447
	391	PHLDA1	0.0056973	0.019631	-2.24433
	392	TMEM53	0.005711	0.019673	-2.24329
	393	PPIC	0.0057221	0.019717	-2.24244
	394	NME8	0.0057249	0.019725	-2.24223
	395	RENBP	0.005725	0.019725	-2.24222
	396	HPN	0.0057492	0.019797	-2.24039
	397	ELAVL1	0.0057781	0.019881	-2.23821
	398	MT1B	0.0057933	0.019936	-2.23707
	399	ERN1	0.005796	0.015896	-2.23687
	400	TRIP4	0.0058011	0.019958	-2.23649
	401	KLRC3	0.0058049	0.019965	-2.23621
	402	POU2AF1	0.0058066	0.019972	-2.23608
	403	ARL1	0.005812	0.019992	-2.23567
	404	PLEKHA2	0.0058121	0.019992	-2.23567
	405	IL34	0.0058197	0.020018	-2.2351
	406	GALNS	0.0058241	0.020032	-2.23477
	407	CXCR4	0.0058319	0.020059	-2.23419
	408	LRRC4	0.0058459	0.020104	-2.23315
	409	TRIM39	0.0058928	0.020267	-2.22968
	410	LOXL3	0.0058954	0.020275	-2.22949
	411	C22orf39	0.0059021	0.020299	-2.22899
	412	ZNF85	0.005905	0.020313	-2.22878
	413	NSUN3	0.005924	0.020375	-2.22738
	414	FAM83H	0.0059378	0.016269	-2.22637
	415	TUBD1	0.0059469	0.020462	-2.22571
	416	ZNF425	0.0059555	0.020487	-2.22508
	417	GJD4	0.0059569	0.020489	-2.22498
	418	CSF2RB	0.0059728	0.020547	-2.22382
	419	IFNL1	0.0059795	0.020574	-2.22334
	420	C12orf75	0.0059987	0.020641	-2.22194
	421	PMFBP1	0.0060594	0.020856	-2.21757
	422	SPRR2D	0.0060607	0.020859	-2.21748
	423	C1orf56	0.0060822	0.020926	-2.21594
	424	USP9Y	0.0061126	0.021016	-2.21377
	425	MAPK3	0.0061645	0.02119	-2.2101
	426	CDR1	0.0062037	0.021309	-2.20735
	427	FAM25A	0.0062164	0.021347	-2.20646
	428	UCP3	0.0062683	0.02152	-2.20285
	429	ARL4A	0.006286	0.021568	-2.20163
	430	C8orf82	0.0062881	0.021572	-2.20148
	431	ANKRD44	0.0063202	0.021679	-2.19927
	432	DPPA5	0.0063418	0.021746	-2.19779
	433	IGF2	0.0063661	0.021828	-2.19613
	434	OBP2A	0.0063721	0.021848	-2.19572
	435	NOC4L	0.0064077	0.021964	-2.1933
	436	CHMP3	0.0064533	0.022106	-2.19022
	437	COX7A1	0.0064759	0.022174	-2.1887
	438	ZNF227	0.0064898	0.022222	-2.18777
	439	RSBN1L	0.0064931	0.022232	-2.18755
	440	ZNF812	0.006508	0.022279	-2.18655
	441	RAMP2	0.0065277	0.022344	-2.18524
	442	KRT34	0.006547	0.022408	-2.18396
	443	PCDH11X	0.0065776	0.022505	-2.18193
	444	PEMT	0.0065904	0.022546	-2.18109
	445	TWF2	0.0066023	0.022586	-2.1803
	446	ASB1	0.006612	0.022614	-2.17967
	447	VPS13C	0.0066252	0.022662	-2.1788
	448	BRD1	0.0066315	0.022683	-2.17839
	449	SEC14L6	0.0066466	0.022736	-2.1774
	450	COL18A1	0.0066467	0.022736	-2.17739
	451	OPN1LW	0.0066775	0.022834	-2.17539
	452	TCTA	0.0066834	0.022856	-2.175
	453	C2orf73	0.0066848	0.022862	-2.17491
	454	TMBIM4	0.0066914	0.022887	-2.17448
	455	GTSCR1	0.0067013	0.022919	-2.17384
	456	ZNHIT3	0.0067168	0.022969	-2.17284
	457	SEC22B	0.0067168	0.022969	-2.17284
	458	PARD6B	0.006723	0.022996	-2.17244
	459	EFNA5	0.0067411	0.023067	-2.17127
	460	NUDT19	0.0067583	0.02312	-2.17016
	461	FXYD3	0.0067872	0.023206	-2.16831
	462	CCDC12	0.0068015	0.02325	-2.1674
	463	CDK13	0.0068909	0.023519	-2.16172
	464	TMEM164	0.0069126	0.023583	-2.16036
	465	MICAL2	0.0069129	0.023584	-2.16034
	466	SLC22A23	0.0069175	0.023595	-2.16005
	467	THAP2	0.006927	0.023629	-2.15945
	468	FERMT3	0.006931	0.018878	-2.1592
	469	SPSB2	0.0069378	0.023668	-2.15878
	470	EPT1	0.0069428	0.023677	-2.15847
	471	ARHGAP36	0.0069546	0.02371	-2.15773
	472	CDKN2D	0.0069946	0.023862	-2.15524
	473	NEUROD4	0.0069948	0.023862	-2.15522
	474	CBY3	0.0070039	0.023897	-2.15466
	475	EFNA1	0.0070396	0.024003	-2.15245
	476	MAP3K7CL	0.0070486	0.024031	-2.1519
	477	LTK	0.00706	0.024073	-2.1512
	478	FCER2	0.0070956	0.024194	-2.14901
	479	NEDD8-MDP1	0.0070977	0.024201	-2.14888
	480	BCL2	0.0070984	0.024203	-2.14884
	481	ATOH8	0.0071319	0.024321	-2.14679
	482	FEZF1	0.0071473	0.024374	-2.14586
	483	MYL12B	0.0071482	0.024375	-2.1458
	484	ZAR1L	0.0071502	0.024383	-2.14568
	485	DMRTC1B	0.0071525	0.024389	-2.14554
	486	VPS26B	0.0071643	0.024428	-2.14483
	487	SMC2	0.0071667	0.024435	-2.14468
	488	DNAJA2	0.0071686	0.024441	-2.14457
	489	DEFB105A	0.0072091	0.024565	-2.14212
	490	CNNM4	0.0072182	0.02459	-2.14157
	491	CRYGB	0.0072311	0.024626	-2.1408
	492	BHLHA9	0.007254	0.024707	-2.13942
	493	RFPL4AL1	0.0072661	0.024738	-2.1387
	494	GPR146	0.0072683	0.024745	-2.13857
	495	AMOTL2	0.0073097	0.024879	-2.1361
	496	NOTCH2	0.0073184	0.024909	-2.13558
	497	HES4	0.0073282	0.024942	-2.135
	498	ANKRD35	0.0073337	0.024957	-2.13468
	499	NAT16	0.0073577	0.025024	-2.13326
	500	CRIPAK	0.0073701	0.025059	-2.13253
	501	MPC1L	0.0073806	0.025094	-2.13191
	502	ITGA5	0.0073858	0.025112	-2.1316
	503	BRAP	0.0074095	0.025187	-2.13021
	504	ADGRG4	0.0074224	0.025228	-2.12946
	505	QPCTL	0.0074435	0.025289	-2.12822
	506	PAX7	0.0074486	0.025303	-2.12793
	507	FOXO3	0.0074502	0.025309	-2.12783
	508	KRTAP2-1	0.0074547	0.025326	-2.12757
	509	JAGN1	0.0074614	0.025353	-2.12718
	510	MAML1	0.0075012	0.025485	-2.12487
	511	EFHB	0.0075065	0.025502	-2.12456
	512	TEAD3	0.0075117	0.02552	-2.12426
	513	EIF4H	0.0075131	0.025524	-2.12418
	514	SUFU	0.00752	0.02554	-2.12378
	515	EPGN	0.0075539	0.025643	-2.12183
	516	OR9Q2	0.0075612	0.025665	-2.12141
	517	ZNF417	0.0075651	0.025675	-2.12119
	518	HNRNPA2B1	0.0075735	0.025701	-2.1207
	519	KRTAP13-3	0.0075812	0.025725	-2.12026
	520	ACTA1	0.0075857	0.025742	-2.12
	521	ENTPD4	0.0075866	0.025745	-2.11995
	522	NANOGNB	0.0075869	0.020571	-2.11994
	523	C21orf140	0.0076169	0.025833	-2.11822
	524	LY6G5C	0.0076688	0.025977	-2.11527
	525	CLEC4M	0.0076755	0.025996	-2.11489
	526	RSPH4A	0.0076917	0.026043	-2.11398
	527	CDK14	0.0077215	0.02614	-2.1123
	528	ZNF597	0.0077297	0.026168	-2.11184
	529	GLDN	0.0077514	0.026236	-2.11062
	530	DEFB115	0.0077724	0.026312	-2.10944
	531	BABAM1	0.0077827	0.026342	-2.10887
	532	CABP1	0.0077932	0.026375	-2.10828
	533	FAM71F1	0.0078148	0.026451	-2.10708
	534	RNF224	0.0078198	0.026464	-2.1068
	535	HRH3	0.0078285	0.026486	-2.10632
	536	CENPC	0.0078706	0.02662	-2.10399
	537	CCDC85B	0.0078761	0.026642	-2.10369
	538	TNK1	0.0079279	0.026806	-2.10084
	539	KRT12	0.0079306	0.026814	-2.10069
	540	LCE1D	0.0079314	0.026815	-2.10065
	541	FKBP14	0.0079328	0.026817	-2.10057
	542	PITX3	0.0080309	0.02713	-2.09524
	543	C1orf116	0.0080316	0.027132	-2.0952
	544	USP6NL	0.0080609	0.027222	-2.09362
	545	ZNF747	0.0080723	0.027264	-2.093
	546	TXK	0.0080738	0.027269	-2.09292
	547	ZNF514	0.0080745	0.027271	-2.09288
	548	SH3GLB1	0.0080834	0.027304	-2.09241
	549	LRWD1	0.0080854	0.027308	-2.0923
	550	CHRM4	0.0081352	0.027461	-2.08963
	551	LMBR1L	0.0081462	0.027498	-2.08904
	552	ZBTB5	0.0081544	0.027521	-2.08861
	553	DDN	0.0081753	0.027589	-2.0875
	554	PPM1H	0.0081756	0.027589	-2.08748
	555	SIGLEC14	0.0082151	0.027711	-2.08539
	556	GNPDA2	0.0082389	0.027786	-2.08413
	557	HERC4	0.0082994	0.027982	-2.08095
	558	TOMM5	0.0083425	0.028117	-2.0787
	559	PCNXL3	0.0083603	0.028173	-2.07778
	560	RIC8B	0.0083943	0.028275	-2.07602
	561	ALS2CL	0.0084117	0.02833	-2.07512
	562	NFKBIE	0.0084117	0.02833	-2.07512
	563	SCN11A	0.0084133	0.028335	-2.07503
	564	C6orf165	0.0084175	0.028348	-2.07482
	565	HERPUD2	0.0084461	0.028445	-2.07334
	566	PRDM15	0.0084659	0.028514	-2.07233
	567	TIGIT	0.008498	0.028618	-2.07068
	568	LRRC2	0.0085201	0.028689	-2.06956
	569	C1orf68	0.0085329	0.028724	-2.0689
	570	NEURL2	0.0085498	0.028787	-2.06804
	571	HIST1H2BE	0.008567	0.028841	-2.06717
	572	METTL4	0.0085693	0.02885	-2.06705
	573	CNP	0.0085928	0.028929	-2.06587
	574	SNAI3	0.0086016	0.028961	-2.06542
	575	C12orf29	0.0086395	0.029088	-2.06351
	576	SMARCE1	0.0086446	0.029106	-2.06326
	577	LCE1C	0.0086534	0.029138	-2.06281
	578	RUNX3	0.0087052	0.029316	-2.06022
	579	CLEC1B	0.0087431	0.029434	-2.05833
	580	METTL23	0.0087525	0.029468	-2.05787
	581	VKORC1	0.008757	0.02948	-2.05764
	582	TREX1	0.0087887	0.029595	-2.05608
	583	CERCAM	0.0087978	0.029626	-2.05563
	584	MMP24	0.0088145	0.029675	-2.0548
	585	BCHE	0.0088359	0.029735	-2.05375
	586	DOCK6	0.0088427	0.029755	-2.05342
	587	ZHX2	0.0088606	0.02981	-2.05254
	588	TBX4	0.0089117	0.029975	-2.05004
	589	C12orf50	0.0089124	0.029976	-2.05001
	590	SLC25A20	0.0089642	0.030147	-2.04749
	591	NXPE4	0.0089651	0.030152	-2.04744
	592	LIMS3L	0.0089826	0.030209	-2.0466
	593	PLCXD3	0.0089918	0.030236	-2.04615
	594	GGTLC1	0.0089932	0.030239	-2.04609
	595	SMAD9	0.0090159	0.030308	-2.04499
	596	EPS8L1	0.0090234	0.03034	-2.04463
	597	AKTIP	0.009024	0.030343	-2.0446
	598	SRPRB	0.0090677	0.030481	-2.0425
	599	PLCB2	0.0090723	0.030498	-2.04228
	600	AVIL	0.0090953	0.030567	-2.04118
	601	SRRM3	0.0091117	0.030615	-2.0404
	602	MFSD2B	0.0091192	0.030631	-2.04004
	603	TSPAN17	0.0091195	0.030632	-2.04003
	604	C19orf84	0.0091306	0.030678	-2.0395
	605	TXNIP	0.0091531	0.030746	-2.03843
	606	HMOX2	0.0091713	0.030811	-2.03757
	607	C8orf58	0.0091848	0.030854	-2.03693
	608	SPAG7	0.0092083	0.030936	-2.03582
	609	SGTA	0.0092088	0.030937	-2.0358
	610	EID3	0.0092122	0.030949	-2.03564
	611	SCAF8	0.0092168	0.030967	-2.03542
	612	KDM4C	0.0092231	0.030987	-2.03512
	613	LRFN3	0.0092429	0.031049	-2.03419
	614	TAP1	0.0092635	0.03111	-2.03322
	615	SOX11	0.0092747	0.031141	-2.0327
	616	DDO	0.0092749	0.031143	-2.03269
	617	VMAC	0.0092767	0.031151	-2.03261
	618	TBC1D10A	0.0092767	0.031151	-2.03261
	619	B4GALT4	0.0092915	0.031207	-2.03191
	620	DHX29	0.009307	0.03125	-2.03119
	621	GSDMD	0.0093215	0.031293	-2.03051
	622	DMRT1	0.0093266	0.031305	-2.03028
	623	L2HGDH	0.0093784	0.031482	-2.02787
	624	MYH13	0.0093816	0.031492	-2.02772
	625	LRRC59	0.0094268	0.031623	-2.02564
	626	RNF130	0.0094302	0.031635	-2.02548
	627	ZSCAN5A	0.0094615	0.031738	-2.02404
	628	HRK	0.009482	0.031802	-2.0231
	629	OR10H4	0.0094988	0.031857	-2.02233
	630	ANKEF1	0.0095014	0.031866	-2.02221
	631	HMX1	0.0095024	0.031868	-2.02217
	632	C19orf44	0.0095169	0.031914	-2.0215
	633	SOX21	0.0095326	0.031966	-2.02079
	634	ERP27	0.0095385	0.031985	-2.02052
	635	SOX18	0.0095441	0.031999	-2.02027
	636	GMFB	0.0095453	0.032002	-2.02021
	637	ZBTB22	0.0095541	0.032031	-2.01981
	638	MAP4	0.0095651	0.032068	-2.01931
	639	FASTKD3	0.0095855	0.032133	-2.01839
	640	SLC22A18	0.0095976	0.032174	-2.01784
	641	BAHCC1	0.0096076	0.032201	-2.01739
	642	FOXD1	0.0096154	0.032223	-2.01703
	643	NLGN1	0.0096373	0.0323	-2.01604
	644	C15orf53	0.009689	0.032465	-2.01372
	645	SFTPC	0.0097028	0.032514	-2.0131
	646	CYB561D2	0.0097096	0.032539	-2.0128
	647	C5orf52	0.0097281	0.032599	-2.01197
	648	ABCA2	0.0097443	0.032648	-2.01125
	649	STX6	0.0097519	0.03267	-2.01091
	650	TRIM44	0.0097644	0.032706	-2.01035
	651	GLYATL2	0.0097697	0.032723	-2.01012
	652	SLC30A2	0.0097925	0.032797	-2.00911
	653	TRMT44	0.0098961	0.033109	-2.00454
	654	MAP6D1	0.0099016	0.033127	-2.00429
	655	FUT10	0.0099467	0.033267	-2.00232
	656	TRIM74	0.0099627	0.033315	-2.00162
	657	TTLL12	0.009968	0.033329	-2.00139
	658	GREM2	0.0099735	0.033346	-2.00115
	659	KIF7	0.009976	0.033357	-2.00104
	660	RBM38	0.0099856	0.033391	-2.00063
	661	DACT3	0.0099996	0.033431	-2.00002
	662	ZNF91	0.010004	0.033445	-1.99983
	663	RBM4B	0.010016	0.033484	-1.99931
	664	RFFL	0.010024	0.033509	-1.99896
	665	VWCE	0.010034	0.033538	-1.99853
	666	PGLYRP4	0.010051	0.033591	-1.99779
	667	PTPRO	0.01007	0.033655	-1.99697
	668	PIAS2	0.01008	0.033678	-1.99654
	669	SMAD7	0.010137	0.033848	-1.99409
	670	ST6GAL2	0.010181	0.033991	-1.99221
	671	MPZL1	0.010183	0.034001	-1.99212
	672	TUBAL3	0.010191	0.027299	-1.99178
	673	DNAJC5	0.010199	0.034048	-1.99144
	674	WFDC1	0.010247	0.034199	-1.9894
	675	NINJ1	0.010253	0.034218	-1.98915
	676	FOLR3	0.010258	0.034245	-1.98894
	677	STX11	0.010261	0.034251	-1.98881
	678	PABPN1	0.010271	0.03428	-1.98839
	679	CEP19	0.01031	0.034413	-1.98674
	680	MED9	0.01032	0.034448	-1.98632
	681	LBHD1	0.010333	0.03449	-1.98577
	682	C8orf88	0.010338	0.034507	-1.98556
	683	CIR1	0.010339	0.03451	-1.98552
	684	USH1C	0.010362	0.034589	-1.98456
	685	OAZ3	0.010387	0.034674	-1.98351
	686	DHX40	0.010414	0.034772	-1.98238
	687	RNF175	0.010448	0.03487	-1.98097
	688	OBSL1	0.010453	0.034887	-1.98076
	689	DALRD3	0.010465	0.034932	-1.98026
	690	APOBEC3D	0.010474	0.034959	-1.97989
	691	CYTIP	0.010497	0.035029	-1.97893
	692	MAGED1	0.010504	0.035056	-1.97865
	693	FAM132B	0.010517	0.035102	-1.97811
	694	PHF5A	0.010553	0.035211	-1.97662
	695	BRF2	0.010603	0.035356	-1.97457
	696	C17orf49	0.010619	0.028386	-1.97392
	697	DUSP1	0.01062	0.035417	-1.97388
	698	FLT4	0.010648	0.035499	-1.97273
	699	ZNF777	0.010672	0.03557	-1.97175
	700	USE1	0.01069	0.035617	-1.97102
	701	BATF2	0.010704	0.035654	-1.97045
	702	CCDC138	0.010712	0.035674	-1.97013
	703	LMNB1	0.010756	0.035816	-1.96835
	704	IL5RA	0.010776	0.035883	-1.96754
	705	DTNB	0.010824	0.036037	-1.96561
	706	MYCN	0.010824	0.036037	-1.96561
	707	RTN4RL2	0.010827	0.036045	-1.96549
	708	AKAP14	0.010847	0.036107	-1.96469
	709	PKD1L1	0.010925	0.036342	-1.96158
	710	LENEP	0.010982	0.036505	-1.95932
	711	GREB1	0.01099	0.036528	-1.959
	712	RGAG1	0.010993	0.036535	-1.95888
	713	AMDHD2	0.011004	0.03657	-1.95845
	714	CYP7B1	0.011016	0.03661	-1.95798
	715	KCNE1	0.011022	0.036632	-1.95774
	716	LRRC37A3	0.011054	0.03673	-1.95648
	717	RABGEF1	0.01109	0.036842	-1.95507
	718	TBX20	0.011104	0.036888	-1.95452
	719	SOHLH1	0.011123	0.036953	-1.95378
	720	PLOD1	0.011189	0.037152	-1.95121
	721	PTPN3	0.011241	0.03731	-1.9492
	722	DND1	0.011243	0.037318	-1.94912
	723	NOVA1	0.011253	0.037351	-1.94873
	724	UBE3C	0.011257	0.037361	-1.94858
	725	MEPCE	0.011271	0.037409	-1.94804
	726	SH3RF1	0.011293	0.037484	-1.94719
	727	ZNF133	0.011344	0.037642	-1.94523
	728	LAIR2	0.011353	0.03767	-1.94489
	729	ZNF385D	0.011354	0.037672	-1.94485
	730	FAM47A	0.011396	0.037809	-1.94325
	731	C5orf64	0.01141	0.037855	-1.94271
	732	PRDM4	0.011448	0.037977	-1.94127
	733	SNX3	0.011449	0.03798	-1.94123
	734	ARMC3	0.011494	0.0381	-1.93953
	735	KCNMB4	0.011499	0.038116	-1.93934
	736	KAZN	0.011503	0.038128	-1.93919
	737	ZNF720	0.011508	0.038138	-1.939
	738	TTC23	0.011519	0.038174	-1.93859
	739	LTBR	0.011551	0.038286	-1.93738
	740	TSNAX	0.011567	0.038331	-1.93678
	741	OR8G1	0.011629	0.03852	-1.93446
	742	RAET1G	0.011629	0.03852	-1.93446
	743	ZBTB18	0.011631	0.038528	-1.93438
	744	GPR15	0.011656	0.038605	-1.93345
	745	OLR1	0.011661	0.038618	-1.93326
	746	EEF2K	0.011667	0.038632	-1.93304
	747	CDX1	0.011674	0.038657	-1.93278
	748	CDH24	0.011706	0.038759	-1.93159
	749	HIP1	0.011713	0.038782	-1.93133
	750	DOCK11	0.011741	0.038873	-1.93029
	751	TRPM2	0.011778	0.038994	-1.92893
	752	ABHD12	0.011794	0.039039	-1.92834
	753	LDOC1	0.011807	0.039071	-1.92786
	754	SPG21	0.01181	0.03908	-1.92775
	755	TAS2R42	0.01183	0.039148	-1.92702
	756	TNRC6A	0.011854	0.039223	-1.92614
	757	ZCCHC17	0.011861	0.03924	-1.92588
	758	RIT1	0.011877	0.039288	-1.92529
	759	NPB	0.011928	0.039449	-1.92343
	760	ZNF222	0.011936	0.039467	-1.92314
	761	C10orf107	0.011955	0.039527	-1.92245
	762	GPR1	0.012016	0.039721	-1.92024
	763	TBC1D26	0.012023	0.039738	-1.91999
	764	DNAJC8	0.012053	0.039829	-1.9189
	765	FAM50B	0.012068	0.039873	-1.91836
	766	FUT9	0.012093	0.039962	-1.91747
	767	SMAD3	0.01212	0.040034	-1.9165
	768	TFG	0.012159	0.040156	-1.9151
	769	TRIM3	0.012165	0.040178	-1.91489
	770	ARMC7	0.012166	0.022933	-1.91485
	771	DIAPH1	0.012171	0.040193	-1.91467
	772	ODC1	0.012185	0.040246	-1.91417
	773	EIF3G	0.012213	0.040332	-1.91318
	774	TGIF2LX	0.012223	0.040359	-1.91282
	775	PITX1	0.012224	0.040361	-1.91279
	776	TRIM49D2	0.012231	0.040386	-1.91254
	777	USP27X	0.012251	0.040455	-1.91183
	778	MAP2K7	0.012255	0.040466	-1.91169
	779	GCFC2	0.012263	0.04049	-1.9114
	780	TSEN54	0.012267	0.040504	-1.91126
	781	OR1E2	0.012275	0.040526	-1.91098
	782	RFESD	0.012279	0.040546	-1.91084
	783	TRPC6	0.012285	0.040566	-1.91062
	784	ZKSCAN1	0.012324	0.040682	-1.90925
	785	HAS2	0.012326	0.040692	-1.90918
	786	FMN1	0.012382	0.040855	-1.90721
	787	SIRPG	0.012414	0.040956	-1.90609
	788	VCX	0.01243	0.041004	-1.90553
	789	MAP10	0.012451	0.041074	-1.9048
	790	KCTD5	0.012451	0.041075	-1.9048
	791	MORN5	0.012533	0.041312	-1.90194
	792	ALG3	0.012544	0.041341	-1.90156
	793	ENTPD7	0.012578	0.041453	-1.90039
	794	KRTAP4-11	0.012585	0.04147	-1.90015
	795	OXLD1	0.012585	0.041471	-1.90015
	796	RGS10	0.012605	0.041538	-1.89946
	797	MAGEE1	0.01261	0.041555	-1.89928
	798	MSH3	0.012612	0.041568	-1.89922
	799	BEND5	0.012615	0.041575	-1.89911
	800	IQCC	0.012625	0.041601	-1.89877
	801	IMPACT	0.012636	0.041629	-1.89839
	802	ZNF280C	0.012639	0.041633	-1.89829
	803	SCARF1	0.012664	0.041713	-1.89743
	804	N4BP2	0.01268	0.041762	-1.89688
	805	KIF26A	0.012688	0.041794	-1.89661
	806	PDGFB	0.01272	0.041885	-1.89551
	807	FKBP3	0.012745	0.041952	-1.89466
	808	CADPS2	0.012786	0.042099	-1.89327
	809	TERT	0.012791	0.04211	-1.8931
	810	FAM49A	0.012798	0.042134	-1.89286
	811	CD33	0.012814	0.042177	-1.89232
	812	RBPMS	0.012828	0.042215	-1.89184
	813	CCL28	0.012843	0.042258	-1.89133
	814	SNRNP70	0.012894	0.042422	-1.88961
	815	PBX3	0.012922	0.042504	-1.88867
	816	C17orf62	0.012946	0.04258	-1.88786
	817	RASL10A	0.012959	0.04262	-1.88743
	818	LACTB2	0.012965	0.042635	-1.88723
	819	CPQ	0.01297	0.04265	-1.88706
	820	TRPM3	0.012972	0.042656	-1.88699
	821	C1orf198	0.012977	0.042676	-1.88683
	822	NADSYN1	0.012985	0.042701	-1.88656
	823	C17orf47	0.012998	0.042739	-1.88612
	824	ANO7	0.013037	0.042856	-1.88482
	825	TRIQK	0.013049	0.042887	-1.88442
	826	SECISBP2	0.013076	0.042962	-1.88353
	827	GGTLC2	0.013092	0.043011	-1.88299
	828	PATE4	0.013093	0.043015	-1.88296
	829	MAPK1IP1L	0.013178	0.043258	-1.88015
	830	ATP1A3	0.013188	0.043296	-1.87982
	831	MYO10	0.013204	0.043343	-1.87929
	832	QRICH1	0.013225	0.043408	-1.8786
	833	SEMA4C	0.013238	0.043457	-1.87818
	834	ABCC3	0.013256	0.043507	-1.87759
	835	WDR86	0.013263	0.034973	-1.87736
	836	THEG	0.013285	0.043598	-1.87664
	837	FAM195B	0.013292	0.043624	-1.87641
	838	CCDC134	0.013306	0.043661	-1.87595
	839	MTDH	0.013318	0.043699	-1.87556
	840	EPHA1	0.013334	0.043739	-1.87504
	841	VSX2	0.013359	0.043817	-1.87423
	842	ARRDC3	0.013387	0.0439	-1.87332
	843	CRCT1	0.013411	0.043976	-1.87254
	844	GFOD1	0.013464	0.044128	-1.87083
	845	RBM25	0.013465	0.044131	-1.87079
	846	UPF1	0.01347	0.044149	-1.87063
	847	SAMD8	0.01347	0.044149	-1.87063
	848	RLIM	0.013513	0.044289	-1.86925
	849	SST	0.013516	0.044295	-1.86915
	850	UBAC2	0.01353	0.044339	-1.8687
	851	BIVM	0.013537	0.044365	-1.86848
	852	CNKSR2	0.01357	0.044468	-1.86742
	853	SCNN1B	0.013598	0.044559	-1.86652
	854	SLC45A3	0.013617	0.044618	-1.86592
	855	GJB3	0.01362	0.044626	-1.86582
	856	TTC9C	0.013635	0.04467	-1.86534
	857	TAS2R16	0.013645	0.035932	-1.86503
	858	CFAP69	0.013648	0.044705	-1.86493
	859	NCALD	0.013669	0.044769	-1.86426
	860	FAM114A2	0.013684	0.044817	-1.86379
	861	EXOC3L2	0.013702	0.04488	-1.86322
	862	ZC3HAV1L	0.01372	0.044941	-1.86265
	863	PCDHGA4	0.013729	0.044964	-1.86236
	864	SHOX2	0.013749	0.045022	-1.86173
	865	MZT2B	0.013754	0.04504	-1.86157
	866	VAX1	0.013824	0.04526	-1.85937
	867	OR51T1	0.013834	0.045291	-1.85905
	868	IQCB1	0.013838	0.045302	-1.85893
	869	SMARCA2	0.013887	0.045455	-1.85739
	870	SIGIRR	0.013927	0.045583	-1.85614
	871	GINS3	0.013978	0.045738	-1.85455
	872	TBPL1	0.013984	0.04576	-1.85437
	873	PSMC5	0.013986	0.045765	-1.85431
	874	FBXO6	0.013999	0.045806	-1.8539
	875	H1FOO	0.01403	0.045894	-1.85294
	876	PRKAR1B	0.014032	0.0459	-1.85288
	877	APOBEC3F	0.014062	0.046004	-1.85195
	878	C19orf45	0.014082	0.04606	-1.85134
	879	R3HDM2	0.014102	0.046128	-1.85072
	880	GPRASP1	0.014113	0.04616	-1.85038
	881	CRISPLD2	0.014127	0.046209	-1.84995
	882	MIR1-1HG	0.014166	0.046322	-1.84875
	883	ZNF503	0.014182	0.046375	-1.84826
	884	HLA-C	0.014184	0.04638	-1.8482
	885	COMMD3-BMI1	0.014214	0.046474	-1.84728
	886	TMPRSS9	0.014226	0.046509	-1.84692
	887	OR2T3	0.014226	0.046509	-1.84692
	888	SERP1	0.014231	0.046524	-1.84676
	889	CALHM3	0.014236	0.046541	-1.84661
	890	SIMC1	0.014265	0.046644	-1.84573
	891	NANOS1	0.014273	0.046664	-1.84548
	892	KCP	0.014288	0.046706	-1.84503
	893	CACNB3	0.014309	0.046772	-1.84439
	894	ZC3H13	0.014323	0.046819	-1.84397
	895	CYP1B1	0.014339	0.046875	-1.84348
	896	CCDC85C	0.014374	0.046977	-1.84242
	897	GTF3C2	0.014385	0.04701	-1.84209
	898	FADS6	0.014389	0.047023	-1.84197
	899	UBASH3B	0.014391	0.047029	-1.84191
	900	FAM122C	0.014419	0.047118	-1.84106
	901	FAM210B	0.014443	0.04719	-1.84034
	902	FAM26D	0.014444	0.047193	-1.84031
	903	PAGE5	0.014446	0.047197	-1.84025
	904	POLR1B	0.014478	0.047304	-1.83929
	905	DYNLL2	0.014493	0.047353	-1.83884
	906	C2orf69	0.01452	0.047428	-1.83803
	907	ZBTB44	0.014533	0.047471	-1.83764
	908	MS4A4A	0.014546	0.047516	-1.83726
	909	MPPED1	0.014546	0.047516	-1.83726
	910	ATM	0.014546	0.047516	-1.83726
	911	PAQR8	0.014552	0.04753	-1.83708
	912	LRRC73	0.014618	0.04771	-1.83511
	913	MTRNR2L2	0.01462	0.047715	-1.83505
	914	LHX4	0.01463	0.047754	-1.83476
	915	EEF1D	0.014635	0.047768	-1.83461
	916	AREG	0.014638	0.047782	-1.83452
	917	CNOT7	0.014649	0.047811	-1.83419
	918	WBP11	0.014666	0.047868	-1.83369
	919	INSM1	0.014666	0.047869	-1.83369
	920	ZNF114	0.014674	0.047894	-1.83345
	921	MX1	0.014688	0.047941	-1.83304
	922	ZNF598	0.0147	0.047973	-1.83268
	923	EDEM3	0.014752	0.048127	-1.83115
	924	NEUROD2	0.014782	0.048221	-1.83027
	925	MMGT1	0.014788	0.04824	-1.83009
	926	TRIM35	0.014789	0.048242	-1.83006
	927	ABHD8	0.014843	0.048422	-1.82848
	928	STXBP1	0.014855	0.048464	-1.82813
	929	AMMECR1	0.014885	0.048569	-1.82725
	930	DNAJB11	0.014891	0.048591	-1.82708
	931	CGB1	0.014907	0.048642	-1.82661
	932	RSPH1	0.014958	0.048802	-1.82513
	933	TM4SF5	0.014958	0.048803	-1.82513
	934	RNF170	0.014978	0.048859	-1.82455
	935	B3GALNT1	0.014985	0.048889	-1.82434
	936	TMEM115	0.014987	0.048896	-1.82429
	937	FAM46B	0.015022	0.049003	-1.82327
	938	BPIFB3	0.015052	0.049102	-1.82241
	939	KPNA7	0.015061	0.049128	-1.82215
	940	TMEM229B	0.015115	0.049286	-1.82059
	941	ARX	0.015133	0.049349	-1.82007
	942	C2orf72	0.015164	0.04943	-1.81919
	943	KCTD2	0.015174	0.049455	-1.8189
	944	MTIF2	0.0152	0.039826	-1.81816
	945	CCZ1B	0.015213	0.049562	-1.81779
	946	PAX8	0.015216	0.049572	-1.8177
	947	ZMIZ1	0.015223	0.049589	-1.8175
	948	ERICH5	0.01524	0.049638	-1.81702
	949	CES4A	0.015249	0.049664	-1.81676
	950	JSRP1	0.015268	0.049714	-1.81622
	951	LRRC26	0.015292	0.049791	-1.81554
	952	PLA2G1B	0.015298	0.049812	-1.81537
	953	CASC10	0.015298	0.049812	-1.81537
	954	ZNF491	0.015319	0.049888	-1.81477
	955	PALM2	0.015366	0.050024	-1.81344
	956	CITED4	0.015371	0.050034	-1.8133
	957	FSCN3	0.01544	0.050249	-1.81135
	958	BEND4	0.01544	0.05025	-1.81135
	959	SOX17	0.01545	0.050281	-1.81107
	960	SGSM1	0.015457	0.050302	-1.81087
	961	EYA4	0.015474	0.050353	-1.8104
	962	CDKN2AIPNL	0.015477	0.05036	-1.81031
	963	HMCN1	0.015491	0.050413	-1.80992
	964	PIF1	0.015503	0.040557	-1.80958
	965	GAL3ST3	0.015515	0.050482	-1.80925
	966	BCL9	0.015525	0.050513	-1.80897
	967	SPATA31A5	0.015542	0.050568	-1.80849
	968	CCDC152	0.015547	0.050585	-1.80835
	969	EEA1	0.015574	0.050665	-1.8076
	970	ITCH	0.015577	0.050672	-1.80752
	971	CGB2	0.015593	0.05073	-1.80707
	972	IL32	0.015597	0.050744	-1.80696
	973	MRPL19	0.015628	0.050842	-1.8061
	974	HIST1H4D	0.015643	0.050898	-1.80568
	975	CAPN15	0.015662	0.050956	-1.80515
	976	KRTAP9-3	0.01568	0.051015	-1.80465
	977	SERPINI2	0.015712	0.051102	-1.80377
	978	TMEM212	0.015727	0.05115	-1.80335
	979	FUT11	0.015751	0.051229	-1.80269
	980	VOPP1	0.015792	0.051369	-1.80156
	981	MICU3	0.015796	0.051379	-1.80145
	982	SNRPC	0.0158	0.051391	-1.80134
	983	C1QTNF2	0.015801	0.051392	-1.80132
	984	CCR1	0.015833	0.051483	-1.80044
	985	CTNND1	0.015834	0.051488	-1.80041
	986	UBA7	0.015876	0.051636	-1.79926
	987	PLA2G2C	0.015879	0.051645	-1.79918
	988	MMAA	0.015886	0.051667	-1.79899
	989	ZNF551	0.015899	0.051705	-1.79863
	990	GTF2A1L	0.015931	0.051801	-1.79776
	991	VAV3	0.015937	0.051819	-1.79759
	992	COL2A1	0.015967	0.051922	-1.79678
	993	ANXA8L1	0.015985	0.051967	-1.79629
	994	CALCA	0.015985	0.051967	-1.79629
	995	BBC3	0.015989	0.051978	-1.79618
	996	FBXL21	0.015998	0.052003	-1.79593
	997	CLEC2L	0.016005	0.052023	-1.79574
	998	ACBD3	0.016043	0.052146	-1.79471
	999	PCDHB4	0.016068	0.052218	-1.79404
	1000	MORC4	0.016091	0.052292	-1.79342
	1001	OR8U1	0.016092	0.052293	-1.79339
	1002	TUSC2	0.016098	0.052313	-1.79323
	1003	MYO1B	0.016104	0.052328	-1.79307
	1004	MRTO4	0.016127	0.052382	-1.79245
	1005	RARG	0.016192	0.052517	-1.7907
	1006	TICAM1	0.016195	0.052523	-1.79062
	1007	ADNP2	0.016216	0.052574	-1.79006
	1008	PNLDC1	0.016254	0.052662	-1.78904
	1009	RTN1	0.016268	0.052698	-1.78867
	1010	CCDC88B	0.016298	0.052769	-1.78787
	1011	SPDYA	0.016352	0.052879	-1.78643
	1012	TGFB1I1	0.016401	0.052988	-1.78513
	1013	PROL1	0.016436	0.053064	-1.7842
	1014	CDC37L1	0.016454	0.053099	-1.78373
	1015	C8orf48	0.016474	0.05314	-1.7832
	1016	STBD1	0.016487	0.05317	-1.78286
	1017	TMEM225	0.016504	0.053203	-1.78241
	1018	ZNF721	0.016555	0.053327	-1.78107
	1019	FGF23	0.016572	0.043228	-1.78063
	1020	KCTD20	0.016658	0.053541	-1.77838
	1021	PSMC4	0.016702	0.053626	-1.77723
	1022	SLC10A3	0.016706	0.053637	-1.77713
	1023	SLC10A5	0.01671	0.053648	-1.77702
	1024	TP53BP1	0.016761	0.053752	-1.7757
	1025	KREMEN2	0.016813	0.053853	-1.77435
	1026	TCF25	0.016864	0.053958	-1.77304
	1027	TSSC1	0.017019	0.05432	-1.76907
	1028	SH3BP1	0.01704	0.054365	-1.76853
	1029	GRN	0.017056	0.054398	-1.76812
	1030	ALOX15	0.01707	0.054429	-1.76777
	1031	TAF5L	0.017095	0.054476	-1.76713
	1032	PRSS33	0.017103	0.054496	-1.76693
	1033	EPS15	0.01711	0.054517	-1.76675
	1034	PKD2L1	0.017113	0.054524	-1.76667
	1035	CXCL14	0.017173	0.054652	-1.76515
	1036	DNAJC19	0.017184	0.054679	-1.76488
	1037	RPP30	0.017184	0.054679	-1.76488
	1038	HMGB1	0.017225	0.05476	-1.76384
	1039	GPS2	0.017245	0.054812	-1.76334
	1040	SPDYE2	0.017263	0.054849	-1.76288
	1041	GAR1	0.017276	0.054878	-1.76256
	1042	HAPLN1	0.017328	0.054999	-1.76125
	1043	ZNF257	0.017352	0.055049	-1.76065
	1044	POU5F2	0.017431	0.055208	-1.75868
	1045	RNF146	0.017482	0.055308	-1.75741
	1046	CNTN3	0.017484	0.055311	-1.75736
	1047	MAPK8	0.017533	0.055416	-1.75614
	1048	E2F7	0.017554	0.055457	-1.75562
	1049	NIPAL4	0.017636	0.05562	-1.7536
	1050	KIF13B	0.01764	0.055628	-1.7535
	1051	NKX2-4	0.017658	0.045903	-1.75306
	1052	CTSS	0.01766	0.055666	-1.75301
	1053	OR51B4	0.017672	0.055689	-1.75271
	1054	BROX	0.017688	0.055724	-1.75232
	1055	NETO1	0.017727	0.055806	-1.75136
	1056	HIST1H3D	0.017737	0.05582	-1.75112
	1057	ADORA2A	0.017739	0.055827	-1.75107
	1058	SF3A1	0.017771	0.055894	-1.75029
	1059	IRF2BP2	0.017778	0.055912	-1.75012
	1060	KDM6B	0.01779	0.05594	-1.74982
	1061	SMIM19	0.017791	0.055941	-1.7498
	1062	GDPD4	0.017842	0.056041	-1.74856
	1063	CNST	0.017892	0.056137	-1.74734
	1064	CDHR5	0.017894	0.05614	-1.74729
	1065	ZNF641	0.017904	0.056163	-1.74705
	1066	CFAP70	0.017913	0.056188	-1.74683
	1067	SHE	0.017945	0.056255	-1.74606
	1068	CTSH	0.017979	0.056322	-1.74523
	1069	MCU	0.017997	0.056354	-1.7448
	1070	ZFP2	0.018047	0.056462	-1.74359
	1071	OR10S1	0.018084	0.056546	-1.74271
	1072	ALX4	0.018138	0.056667	-1.74141
	1073	MT2A	0.018146	0.056682	-1.74122
	1074	OR2W5	0.018148	0.056686	-1.74117
	1075	TRIB3	0.018151	0.056693	-1.7411
	1076	FRYL	0.018154	0.0567	-1.74103
	1077	TXNRD3	0.018179	0.056755	-1.74043
	1078	HIST1H4G	0.018186	0.056775	-1.74026
	1079	MMP21	0.018201	0.056801	-1.7399
	1080	NFKBIL1	0.018202	0.056801	-1.73988
	1081	OR6C74	0.018217	0.056837	-1.73952
	1082	EIF4EBP1	0.018228	0.056857	-1.73926
	1083	BAG3	0.018249	0.056902	-1.73876
	1084	BOK	0.018254	0.056913	-1.73864
	1085	ERCC5	0.018257	0.056918	-1.73857
	1086	CYP3A7-CYP3A51P	0.018298	0.057007	-1.7376
	1087	CER1	0.018305	0.057023	-1.73743
	1088	IL7	0.018353	0.057122	-1.73629
	1089	RAX2	0.018408	0.057256	-1.73499
	1090	AKR1B10	0.018421	0.057288	-1.73469
	1091	TSSK3	0.018457	0.057358	-1.73384
	1092	CX3CR1	0.018457	0.057362	-1.73384
	1093	C17orf97	0.018459	0.057371	-1.73379
	1094	OSBPL2	0.018505	0.057473	-1.73271
	1095	NSMF	0.018511	0.057489	-1.73257
	1096	GSX1	0.018561	0.057594	-1.7314
	1097	CHST6	0.018562	0.057597	-1.73138
	1098	ZDHHC22	0.018598	0.05767	-1.73053
	1099	PLSCR3	0.018605	0.057681	-1.73037
	1100	VEPH1	0.018606	0.057683	-1.73035
	1101	KIR2DL4	0.01861	0.057691	-1.73025
	1102	AJUBA	0.018614	0.057698	-1.73016
	1103	CCDC67	0.018616	0.057704	-1.73011
	1104	ELFN1	0.018616	0.057704	-1.73011
	1105	TRIM77	0.01863	0.057732	-1.72979
	1106	TCEAL5	0.018642	0.057761	-1.72951
	1107	SPIRE2	0.018665	0.057809	-1.72897
	1108	MYRIP	0.018682	0.057839	-1.72858
	1109	ZNF701	0.01869	0.057856	-1.72839
	1110	EPHX3	0.018716	0.057901	-1.72779
	1111	TSEN34	0.018779	0.058019	-1.72633
	1112	VSIG2	0.018787	0.058034	-1.72614
	1113	TMEM208	0.018826	0.058113	-1.72524
	1114	TMEM211	0.018876	0.058215	-1.72409
	1115	SAGE1	0.01892	0.05831	-1.72308
	1116	FZD9	0.018922	0.058314	-1.72303
	1117	ING1	0.01896	0.058397	-1.72216
	1118	HBG2	0.01897	0.058417	-1.72193
	1119	CRYZ	0.018973	0.058423	-1.72186
	1120	MBLAC1	0.018973	0.058423	-1.72186
	1121	TGOLN2	0.01898	0.058436	-1.7217
	1122	PCDHA4	0.018993	0.058469	-1.72141
	1123	ZNF443	0.019	0.058485	-1.72125
	1124	ZNF680	0.019014	0.058516	-1.72093
	1125	LDB3	0.019025	0.058538	-1.72068
	1126	LPIN3	0.01903	0.058551	-1.72056
	1127	RANBP2	0.01906	0.058625	-1.71988
	1128	PALLD	0.019076	0.058658	-1.71951
	1129	PSMD1	0.019128	0.058763	-1.71833
	1130	RPRD2	0.019158	0.058828	-1.71765
	1131	TEF	0.01918	0.05888	-1.71715
	1132	SGK1	0.019217	0.058958	-1.71631
	1133	AKAP1	0.01923	0.058988	-1.71602
	1134	PLK1	0.019231	0.035604	-1.716
	1135	HOXB4	0.019282	0.05911	-1.71485
	1136	COX7A2	0.019286	0.059127	-1.71476
	1137	EMC7	0.019291	0.049856	-1.71465
	1138	ENKUR	0.019299	0.059158	-1.71447
	1139	C17orf74	0.019302	0.059162	-1.7144
	1140	CCDC74B	0.019315	0.059198	-1.71411
	1141	ARHGEF40	0.019385	0.059354	-1.71253
	1142	CEPT1	0.019436	0.05946	-1.71139
	1143	SLC29A3	0.01948	0.059547	-1.71041
	1144	PEX10	0.019487	0.059559	-1.71026
	1145	ZNF229	0.01949	0.05957	-1.71019
	1146	PTPRR	0.0195	0.059584	-1.70997
	1147	PKP2	0.019512	0.059605	-1.7097
	1148	ADAD2	0.01952	0.059619	-1.70952
	1149	KLK15	0.019539	0.059655	-1.7091
	1150	PLAC8L1	0.019553	0.059681	-1.70879
	1151	SPATA4	0.019557	0.059689	-1.7087
	1152	GLA	0.01956	0.050503	-1.70863
	1153	COPZ1	0.01959	0.059757	-1.70797
	1154	CA6	0.019637	0.059857	-1.70692
	1155	FAM153B	0.019668	0.059925	-1.70624
	1156	SLC27A6	0.019689	0.059968	-1.70578
	1157	LRRC69	0.019693	0.059975	-1.70569
	1158	ANKRD50	0.019709	0.060019	-1.70534
	1159	SLC16A4	0.019726	0.060062	-1.70496
	1160	SUCO	0.019744	0.060095	-1.70456
	1161	ARID3C	0.019751	0.060114	-1.70441
	1162	NUTM2F	0.019784	0.060191	-1.70369
	1163	VENTX	0.019796	0.060217	-1.70342
	1164	NFYB	0.019818	0.051099	-1.70294
	1165	OR9I1	0.019847	0.060327	-1.70231
	1166	RHOBTB2	0.019864	0.06036	-1.70193
	1167	ENKD1	0.019867	0.060368	-1.70187
	1168	ADAM17	0.019879	0.060407	-1.70161
	1169	BCL11B	0.019898	0.060449	-1.70119
	1170	FAM114A1	0.019941	0.060542	-1.70025
	1171	IDH3A	0.01995	0.06056	-1.70006
	1172	ACVRL1	0.019954	0.06057	-1.69997
	1173	VMO1	0.019966	0.060598	-1.69971
	1174	MFSD12	0.019974	0.060617	-1.69953
	1175	SEC14L1	0.019999	0.060658	-1.69899
	1176	IL24	0.020034	0.060731	-1.69823
	1177	SLC30A6	0.020052	0.060773	-1.69784
	1178	USP17L25	0.020096	0.060869	-1.69689
	1179	AMZ2	0.020104	0.060888	-1.69672
	1180	CYP4F11	0.020112	0.060903	-1.69654
	1181	PLCH1	0.020124	0.060931	-1.69629
	1182	WARS	0.02014	0.051907	-1.69594
	1183	ATP7B	0.020155	0.060994	-1.69562
	1184	LCE3D	0.020158	0.061001	-1.69555
	1185	NYAP1	0.020191	0.061073	-1.69484
	1186	SLC5A6	0.020197	0.061085	-1.69471
	1187	CRADD	0.020199	0.061088	-1.69467
	1188	SLC25A52	0.020206	0.061103	-1.69452
	1189	CCM2	0.020258	0.061205	-1.6934
	1190	TRIM67	0.020309	0.061311	-1.69231
	1191	GAGE12H	0.02036	0.061421	-1.69122
	1192	ANKRD63	0.020412	0.061522	-1.69011
	1193	COX6B1	0.020463	0.061632	-1.68903
	1194	OR4D11	0.02053	0.061781	-1.68761
	1195	ZFYVE26	0.020566	0.061859	-1.68685
	1196	SNX33	0.020581	0.061898	-1.68653
	1197	OR10H2	0.020602	0.061942	-1.68609
	1198	TRAPPC6B	0.020619	0.061979	-1.68573
	1199	LGALS7	0.020635	0.062012	-1.6854
	1200	SVEP1	0.020668	0.062071	-1.6847
	1201	AFAP1L1	0.02072	0.062181	-1.68361
	1202	TM2D3	0.020737	0.062214	-1.68325
	1203	RGCC	0.020762	0.062267	-1.68273
	1204	ZNF829	0.020774	0.062288	-1.68248
	1205	FOXR1	0.020796	0.062334	-1.68202
	1206	NGRN	0.020829	0.062403	-1.68133
	1207	FAM72A	0.020846	0.062432	-1.68098
	1208	PTH2	0.020847	0.062433	-1.68096
	1209	STYX	0.020855	0.062453	-1.68079
	1210	ZNF92	0.020859	0.06246	-1.68071
	1211	PICK1	0.020874	0.062489	-1.68039
	1212	CACNA1E	0.020925	0.062594	-1.67933
	1213	TRIM10	0.020931	0.062604	-1.67921
	1214	BBS9	0.020944	0.062631	-1.67894
	1215	GIMAP4	0.020976	0.0627	-1.67828
	1216	UBXN8	0.02099	0.054067	-1.67799
	1217	DUSP22	0.021059	0.062872	-1.67656
	1218	PPP1R14A	0.021079	0.062912	-1.67615
	1219	PCDH20	0.02113	0.063023	-1.6751
	1220	MYO9B	0.021157	0.063086	-1.67455
	1221	SIRT3	0.021179	0.063134	-1.67409
	1222	CNOT2	0.021239	0.063249	-1.67287
	1223	COL5A2	0.021263	0.063307	-1.67238
	1224	APPL2	0.021284	0.063352	-1.67195
	1225	IGSF8	0.021336	0.063448	-1.67089
	1226	SEC61A2	0.021338	0.063451	-1.67085
	1227	MAST4	0.021366	0.063505	-1.67028
	1228	C1orf95	0.021366	0.063506	-1.67028
	1229	TULP2	0.021373	0.054972	-1.67013
	1230	CEP164	0.021387	0.063546	-1.66985
	1231	PRRG4	0.021402	0.063571	-1.66955
	1232	CLCN7	0.021426	0.063619	-1.66906
	1233	MOGAT1	0.021438	0.063648	-1.66882
	1234	C20orf141	0.021452	0.06368	-1.66853
	1235	KIFC3	0.021478	0.063736	-1.66801
	1236	RUNX1T1	0.021497	0.063786	-1.66762
	1237	STMN3	0.021534	0.063866	-1.66688
	1238	SNED1	0.021541	0.063876	-1.66673
	1239	GPR26	0.021592	0.063986	-1.66571
	1240	THOC1	0.021595	0.063989	-1.66565
	1241	NLRP8	0.021595	0.063989	-1.66565
	1242	OR2AK2	0.02171	0.064241	-1.66334
	1243	EID2B	0.021721	0.064259	-1.66312
	1244	NUDT3	0.021746	0.064311	-1.66262
	1245	PDE6G	0.021775	0.06437	-1.66204
	1246	OR6C65	0.021797	0.064416	-1.6616
	1247	IQSEC1	0.021813	0.064451	-1.66128
	1248	UFD1L	0.021873	0.056174	-1.66009
	1249	TRIM36	0.021939	0.064709	-1.65878
	1250	TTC21A	0.021951	0.064732	-1.65855
	1251	TUBA1C	0.021952	0.056376	-1.65853
	1252	TMTC3	0.021954	0.064741	-1.65849
	1253	CETP	0.021995	0.064823	-1.65768
	1254	ERF	0.022021	0.064884	-1.65716
	1255	CT47A3	0.022024	0.064886	-1.6571
	1256	EIF4E2	0.022031	0.064899	-1.65697
	1257	C16orf87	0.02204	0.064919	-1.65679
	1258	NAGPA	0.022043	0.064924	-1.65673
	1259	CGA	0.022054	0.064946	-1.65651
	1260	OGDHL	0.022105	0.065057	-1.65551
	1261	TGIF1	0.022156	0.065166	-1.65451
	1262	SRPK2	0.022178	0.065216	-1.65408
	1263	CHRNE	0.022182	0.065225	-1.654
	1264	SAA2-SAA4	0.022204	0.065266	-1.65357
	1265	BCL9L	0.022207	0.065275	-1.65351
	1266	AIM1L	0.022259	0.065381	-1.65249
	1267	C2orf49	0.0223	0.065461	-1.6517
	1268	MCEMP1	0.02231	0.065484	-1.6515
	1269	UQCRHL	0.022361	0.065606	-1.65051
	1270	STX2	0.022413	0.065708	-1.6495
	1271	RDH16	0.022414	0.065711	-1.64948
	1272	SRCAP	0.022464	0.065811	-1.64851
	1273	ALKBH1	0.022515	0.065913	-1.64753
	1274	DAZAP2	0.022523	0.065929	-1.64737
	1275	IFITM5	0.022528	0.065942	-1.64728
	1276	DCD	0.022542	0.065971	-1.64701
	1277	RGS2	0.022566	0.066025	-1.64655
	1278	PYDC1	0.022598	0.066092	-1.64593
	1279	AKR1C3	0.022606	0.066108	-1.64578
	1280	TRIM63	0.022613	0.066118	-1.64564
	1281	SYAP1	0.022618	0.066124	-1.64555
	1282	POP7	0.022644	0.066184	-1.64505
	1283	HLA-DQB1	0.022653	0.066207	-1.64487
	1284	SLC35A2	0.022669	0.066234	-1.64457
	1285	KCNH5	0.022671	0.066237	-1.64453
	1286	ADCK4	0.02268	0.066253	-1.64436
	1287	RNF212	0.02272	0.066348	-1.64359
	1288	PALMD	0.022731	0.066371	-1.64338
	1289	TBC1D30	0.02274	0.066393	-1.64321
	1290	PTGFR	0.022771	0.066463	-1.64262
	1291	PPARD	0.022818	0.066545	-1.64172
	1292	CRYAA	0.022823	0.066556	-1.64163
	1293	SERAC1	0.022844	0.066591	-1.64123
	1294	NTMT1	0.022859	0.066622	-1.64094
	1295	STXBP3	0.022874	0.066654	-1.64066
	1296	CDKN2B	0.02288	0.066664	-1.64054
	1297	FGFBP3	0.022886	0.066674	-1.64043
	1298	AQP4	0.022925	0.066755	-1.63969
	1299	BBOX1	0.022927	0.066758	-1.63965
	1300	MRGPRX4	0.022968	0.066844	-1.63888
	1301	CCDC39	0.022976	0.066864	-1.63873
	1302	B3GNT9	0.023028	0.066971	-1.63774
	1303	RPS29	0.023036	0.058954	-1.63759
	1304	TMEM89	0.023039	0.066993	-1.63754
	1305	ELAC1	0.023057	0.067036	-1.6372
	1306	SOWAHB	0.023065	0.06705	-1.63705
	1307	HTATIP2	0.023078	0.067077	-1.6368
	1308	CT47A5	0.023121	0.067167	-1.63599
	1309	AARS2	0.023133	0.059191	-1.63577
	1310	DPY19L4	0.023154	0.067242	-1.63537
	1311	SLFN14	0.023176	0.067282	-1.63496
	1312	SLC2A11	0.023233	0.067408	-1.63389
	1313	BEX4	0.023243	0.067429	-1.63371
	1314	PIGR	0.023243	0.067429	-1.63371
	1315	LANCL1	0.023284	0.06751	-1.63294
	1316	DCLRE1B	0.023323	0.067595	-1.63222
	1317	ITPRIP	0.023335	0.06762	-1.63199
	1318	TASP1	0.023336	0.067623	-1.63197
	1319	LIN28A	0.023368	0.067693	-1.63138
	1320	CABIN1	0.023385	0.067729	-1.63106
	1321	P2RX4	0.023386	0.06773	-1.63104
	1322	RNASEL	0.023437	0.067828	-1.6301
	1323	CEP120	0.023453	0.067864	-1.6298
	1324	AZGP1	0.023489	0.067951	-1.62914
	1325	RPL30	0.023503	0.067971	-1.62888
	1326	WRAP73	0.023537	0.068046	-1.62825
	1327	ARL11	0.023571	0.068118	-1.62762
	1328	PRPF40B	0.023587	0.068147	-1.62733
	1329	NFASC	0.023627	0.068237	-1.62659
	1330	SOX9	0.02367	0.068336	-1.6258
	1331	PGM5	0.02377	0.068547	-1.62397
	1332	IGF2BP1	0.023815	0.068638	-1.62315
	1333	GAD2	0.023833	0.068674	-1.62282
	1334	ATP5J	0.023865	0.068738	-1.62224
	1335	NPIPA1	0.023892	0.068792	-1.62175
	1336	YARS	0.023993	0.061265	-1.61992
	1337	MMAB	0.024001	0.069017	-1.61977
	1338	EVI2B	0.024025	0.069071	-1.61934
	1339	COL4A6	0.024041	0.069113	-1.61905
	1340	PROSC	0.024074	0.069179	-1.61845
	1341	VAV1	0.024103	0.069243	-1.61793
	1342	ATF5	0.02412	0.069274	-1.61762
	1343	NCR2	0.024154	0.069341	-1.61701
	1344	E2F2	0.024222	0.069484	-1.61579
	1345	ZNF268	0.024257	0.06956	-1.61516
	1346	LRRC48	0.024285	0.069614	-1.61466
	1347	ZNF644	0.024308	0.069656	-1.61425
	1348	AP5S1	0.024309	0.069658	-1.61423
	1349	HTRA1	0.02433	0.069698	-1.61386
	1350	TMEM56	0.024367	0.069773	-1.6132
	1351	GRIA2	0.024377	0.069803	-1.61302
	1352	SESTD1	0.02438	0.069812	-1.61297
	1353	C1orf195	0.024384	0.069818	-1.6129
	1354	ZNF581	0.024419	0.069877	-1.61227
	1355	PNMAL2	0.024421	0.069881	-1.61224
	1356	SYCP1	0.024437	0.069909	-1.61195
	1357	EVA1A	0.024473	0.06997	-1.61131
	1358	SIM1	0.024496	0.070015	-1.6109
	1359	HNF4A	0.024513	0.070051	-1.6106
	1360	ZNF395	0.024564	0.070156	-1.6097
	1361	SH3BP5L	0.024615	0.070261	-1.6088
	1362	ACOX1	0.024622	0.070278	-1.60868
	1363	OPLAH	0.024663	0.070354	-1.60795
	1364	SPATA18	0.024677	0.070381	-1.60771
	1365	TMEM63B	0.024717	0.070471	-1.607
	1366	LOC100144595	0.024762	0.063082	-1.60621
	1367	C7orf65	0.024769	0.070574	-1.60609
	1368	SERPINE3	0.024781	0.070603	-1.60588
	1369	EMC10	0.02482	0.07068	-1.6052
	1370	FBXO21	0.024823	0.070683	-1.60515
	1371	C1orf110	0.024871	0.07079	-1.60431
	1372	DHRS7B	0.024894	0.070843	-1.60391
	1373	RAB34	0.024915	0.070889	-1.60354
	1374	KCNN3	0.024922	0.070906	-1.60342
	1375	IL12B	0.024956	0.070982	-1.60283
	1376	IFNA17	0.025024	0.071116	-1.60164
	1377	FCGR1B	0.025051	0.071163	-1.60117
	1378	SCARF2	0.025076	0.071218	-1.60074
	1379	SELM	0.025077	0.071223	-1.60072
	1380	C9orf72	0.025077	0.071223	-1.60072
	1381	GTSF1	0.025085	0.071243	-1.60059
	1382	ITGAD	0.025094	0.071265	-1.60043
	1383	SART1	0.025126	0.07133	-1.59988
	1384	POPDC2	0.025127	0.071331	-1.59986
	1385	ISL2	0.025156	0.071386	-1.59936
	1386	TAF12	0.025191	0.071457	-1.59875
	1387	GALR3	0.025229	0.071541	-1.5981
	1388	TCEAL1	0.025244	0.071566	-1.59784
	1389	SSX5	0.025251	0.071579	-1.59772
	1390	TMEM190	0.025251	0.071579	-1.59772
	1391	LRP6	0.025256	0.07159	-1.59764
	1392	MAMDC4	0.025266	0.07161	-1.59746
	1393	IFRD2	0.02528	0.071644	-1.59722
	1394	GHRL	0.025328	0.071751	-1.5964
	1395	S100B	0.025331	0.071759	-1.59635
	1396	UBE2D4	0.025362	0.071823	-1.59582
	1397	FHAD1	0.025382	0.071859	-1.59547
	1398	USP31	0.02539	0.071878	-1.59534
	1399	BICC1	0.025431	0.071955	-1.59464
	1400	ADGRB1	0.025434	0.071959	-1.59459
	1401	ARF5	0.025457	0.072006	-1.59419
	1402	SYTL2	0.025472	0.072034	-1.59394
	1403	PRR23D1	0.025477	0.072047	-1.59385
	1404	EPHA5	0.025485	0.072064	-1.59372
	1405	PIBF1	0.025536	0.072173	-1.59285
	1406	SLC51A	0.025542	0.072187	-1.59275
	1407	UBAP1L	0.025561	0.072217	-1.59242
	1408	APOC3	0.025579	0.072257	-1.59212
	1409	RIN3	0.025587	0.072273	-1.59198
	1410	SEZ6	0.025598	0.072293	-1.59179
	1411	HOXA10	0.025607	0.072312	-1.59164
	1412	TMUB1	0.025644	0.072388	-1.59101
	1413	ERVFRD-1	0.025689	0.072476	-1.59025
	1414	CYTH2	0.025732	0.072557	-1.58953
	1415	DSG1	0.02574	0.072567	-1.58939
	1416	BEND2	0.025784	0.072652	-1.58865
	1417	STYXL1	0.0258	0.072696	-1.58838
	1418	CYB561A3	0.025873	0.07284	-1.58715
	1419	GPR75-ASB3	0.025882	0.072858	-1.587
	1420	OR2B11	0.025945	0.072986	-1.58595
	1421	CASP8	0.025999	0.073097	-1.58504
	1422	MLLT6	0.02604	0.073179	-1.58436
	1423	BCAP31	0.026047	0.073192	-1.58424
	1424	C9orf156	0.026083	0.073271	-1.58364
	1425	MESDC1	0.026097	0.073295	-1.58341
	1426	RBSN	0.026149	0.073415	-1.58254
	1427	OR7C1	0.026172	0.073473	-1.58216
	1428	GRAP	0.026172	0.073473	-1.58216
	1429	LHX1	0.026179	0.073489	-1.58205
	1430	C11orf65	0.026252	0.073641	-1.58084
	1431	FBXW9	0.026252	0.073642	-1.58084
	1432	TRIM72	0.026303	0.073754	-1.57999
	1433	MRGPRE	0.026322	0.073791	-1.57968
	1434	RNF166	0.026354	0.073852	-1.57915
	1435	GFRA4	0.026374	0.073897	-1.57882
	1436	GTPBP2	0.026384	0.073916	-1.57866
	1437	TH	0.026405	0.073962	-1.57831
	1438	HELT	0.026425	0.074003	-1.57799
	1439	NCOA2	0.026456	0.074061	-1.57748
	1440	C1RL	0.026489	0.074125	-1.57693
	1441	KLF8	0.026534	0.074208	-1.5762
	1442	RIMBP3B	0.026558	0.074265	-1.5758
	1443	IFITM10	0.026609	0.074376	-1.57497
	1444	MRC1	0.02666	0.074498	-1.57414
	1445	SEC22C	0.026667	0.074507	-1.57403
	1446	BTAF1	0.026701	0.074587	-1.57347
	1447	HLA-DMA	0.026712	0.07461	-1.57329
	1448	DERL2	0.026716	0.074619	-1.57323
	1449	CHD3	0.026726	0.074642	-1.57307
	1450	IPCEF1	0.02678	0.074752	-1.57219
	1451	ZNF273	0.026807	0.074806	-1.57175
	1452	DDX39B	0.026814	0.07482	-1.57164
	1453	CTDSP2	0.026825	0.074841	-1.57146
	1454	CTSO	0.026865	0.074916	-1.57081
	1455	IL20RB	0.026913	0.075029	-1.57004
	1456	PNPLA4	0.026923	0.075048	-1.56988
	1457	DLX4	0.026942	0.075087	-1.56957
	1458	DCAF5	0.026954	0.075113	-1.56938
	1459	ITGA6	0.026961	0.07513	-1.56926
	1460	E2F8	0.026967	0.075138	-1.56917
	1461	PTK6	0.026974	0.075148	-1.56905
	1462	LRAT	0.027018	0.075232	-1.56835
	1463	TIGAR	0.027044	0.075284	-1.56793
	1464	ETV1	0.027056	0.075311	-1.56774
	1465	ERCC8	0.027069	0.075335	-1.56753
	1466	RAB21	0.027086	0.075367	-1.56726
	1467	RND3	0.027113	0.075418	-1.56682
	1468	CCDC167	0.027118	0.075428	-1.56674
	1469	BMPR2	0.027171	0.075549	-1.56589
	1470	MOV10L1	0.027173	0.075556	-1.56586
	1471	DDX58	0.027183	0.068794	-1.5657
	1472	FAM126A	0.027214	0.075643	-1.56521
	1473	ARHGDIG	0.027222	0.075665	-1.56508
	1474	HOXD4	0.027266	0.07575	-1.56438
	1475	MPPED2	0.027325	0.075864	-1.56344
	1476	LMX1B	0.027329	0.075877	-1.56338
	1477	WISP1	0.027361	0.075935	-1.56287
	1478	RSPO1	0.027376	0.075967	-1.56263
	1479	COX7B2	0.027387	0.075988	-1.56246
	1480	PACSIN3	0.027409	0.076025	-1.56211
	1481	USP17L10	0.027427	0.076065	-1.56182
	1482	CRYBB2	0.027428	0.076067	-1.56181
	1483	GSTK1	0.027438	0.076085	-1.56165
	1484	AADACL3	0.027462	0.076138	-1.56127
	1485	NTS	0.027524	0.076264	-1.56029
	1486	CT45A10	0.027529	0.076273	-1.56021
	1487	PTPRB	0.027534	0.076284	-1.56013
	1488	GOLM1	0.027543	0.076306	-1.55999
	1489	IL23A	0.027553	0.076325	-1.55983
	1490	EVI5	0.02756	0.076335	-1.55972
	1491	NUDT21	0.027572	0.076361	-1.55953
	1492	TRIM51	0.02758	0.076376	-1.55941
	1493	ZNF287	0.027582	0.076379	-1.55937
	1494	LPPR3	0.027631	0.076492	-1.5586
	1495	MEIKIN	0.027639	0.076508	-1.55848
	1496	BTBD17	0.027649	0.076523	-1.55832
	1497	OR9A2	0.027688	0.07661	-1.55771
	1498	HECTD4	0.027697	0.076629	-1.55757
	1499	CPXCR1	0.027697	0.07663	-1.55757
	1500	ADIRF	0.027707	0.076654	-1.55741
	1501	STXBP6	0.027707	0.076654	-1.55741
	1502	P2RY11	0.027722	0.076679	-1.55718
	1503	VWA7	0.027832	0.07692	-1.55546
	1504	CHSY1	0.027835	0.076928	-1.55541
	1505	EP400	0.027844	0.076946	-1.55527
	1506	KIAA1045	0.027859	0.076979	-1.55503
	1507	DNAI1	0.02788	0.077018	-1.55471
	1508	TMEM33	0.027886	0.077026	-1.55461
	1509	ANXA6	0.027946	0.077137	-1.55368
	1510	ELL2	0.027977	0.077202	-1.5532
	1511	HADH	0.028001	0.077261	-1.55283
	1512	MAL	0.028039	0.077334	-1.55224
	1513	TAF1L	0.028065	0.077378	-1.55183
	1514	YBX3	0.02809	0.077436	-1.55145
	1515	HYAL2	0.028103	0.077463	-1.55125
	1516	DMPK	0.028109	0.077475	-1.55115
	1517	PCDHGA12	0.028127	0.077505	-1.55088
	1518	GPAT2	0.028141	0.077533	-1.55066
	1519	KLK10	0.028161	0.077573	-1.55035
	1520	ITM2A	0.02817	0.077593	-1.55021
	1521	OR2T11	0.028192	0.077636	-1.54987
	1522	NPBWR1	0.028267	0.077785	-1.54872
	1523	MGME1	0.028326	0.077909	-1.54781
	1524	GPR176	0.028345	0.077947	-1.54752
	1525	IL27RA	0.02836	0.077978	-1.54729
	1526	CCDC24	0.028374	0.078008	-1.54708
	1527	C12orf71	0.028394	0.078052	-1.54677
	1528	C12orf4	0.028397	0.078057	-1.54673
	1529	ANGPT4	0.028481	0.078214	-1.54544
	1530	HEXIM1	0.028499	0.078243	-1.54517
	1531	TMEM182	0.02855	0.078357	-1.54439
	1532	SVIP	0.02855	0.078357	-1.54439
	1533	SCO1	0.028589	0.07844	-1.5438
	1534	CSGALNACT1	0.028601	0.078467	-1.54362
	1535	SSPO	0.028608	0.078485	-1.54351
	1536	ACSS1	0.028617	0.078498	-1.54338
	1537	EFNB3	0.028618	0.078499	-1.54336
	1538	IGIP	0.028652	0.07857	-1.54285
	1539	LRRC10	0.028703	0.078678	-1.54207
	1540	ATP6V1B1	0.028754	0.078788	-1.5413
	1541	SHROOM3	0.028783	0.078851	-1.54086
	1542	SGCB	0.028805	0.078903	-1.54053
	1543	ME2	0.028827	0.078957	-1.5402
	1544	ZNF341	0.028856	0.07901	-1.53976
	1545	PIM3	0.028856	0.07901	-1.53976
	1546	ADAM9	0.028869	0.079035	-1.53957
	1547	TMEM171	0.028884	0.079063	-1.53934
	1548	CT47A9	0.028897	0.079094	-1.53915
	1549	ID4	0.028907	0.079115	-1.539
	1550	CRYBB1	0.028939	0.079182	-1.53852
	1551	ANXA1	0.028967	0.079245	-1.5381
	1552	VPS13D	0.028978	0.079268	-1.53793
	1553	ZIM3	0.029009	0.079331	-1.53747
	1554	TWIST1	0.0291	0.079523	-1.53611
	1555	FAXC	0.029213	0.079763	-1.53442
	1556	ATP2B1	0.029257	0.079851	-1.53377
	1557	MT3	0.029264	0.079863	-1.53367
	1558	NUPR1	0.029315	0.079963	-1.53291
	1559	MANEAL	0.029315	0.079964	-1.53291
	1560	INPP5E	0.029379	0.080096	-1.53196
	1561	PPEF2	0.029407	0.080147	-1.53155
	1562	PRELID2	0.029414	0.080161	-1.53145
	1563	FAM129A	0.029417	0.08017	-1.5314
	1564	RAP1GAP2	0.029451	0.08025	-1.5309
	1565	P4HA2	0.029468	0.080283	-1.53065
	1566	LRCH1	0.02957	0.080494	-1.52915
	1567	ABCA1	0.029572	0.0805	-1.52912
	1568	MAPKBP1	0.029577	0.080513	-1.52905
	1569	MS4A13	0.029621	0.080601	-1.5284
	1570	LRRC37A2	0.029631	0.08062	-1.52825
	1571	ANGPT2	0.029672	0.080705	-1.52765
	1572	CMA1	0.029673	0.080708	-1.52764
	1573	H2AFZ	0.029694	0.08074	-1.52733
	1574	SMTNL1	0.02977	0.080917	-1.52622
	1575	SLC26A1	0.029815	0.08101	-1.52557
	1576	HLA-DRB5	0.029875	0.081123	-1.52469
	1577	KIFC2	0.029926	0.08123	-1.52395
	1578	MUC5B	0.029994	0.081374	-1.52297
	1579	CERK	0.030014	0.081416	-1.52268
	1580	LTBP2	0.030028	0.081451	-1.52247
	1581	PCDHB14	0.030038	0.081473	-1.52233
	1582	VEGFB	0.030079	0.081547	-1.52174
	1583	LETM2	0.030079	0.081548	-1.52174
	1584	ULK3	0.030089	0.081569	-1.52159
	1585	BAIAP2L1	0.030099	0.081593	-1.52145
	1586	FAM133A	0.030124	0.081642	-1.52109
	1587	DUOX1	0.030169	0.081739	-1.52044
	1588	SMKR1	0.030189	0.081779	-1.52015
	1589	DCDC2B	0.030295	0.082007	-1.51863
	1590	VTA1	0.030334	0.082088	-1.51807
	1591	CCDC158	0.030385	0.082201	-1.51734
	1592	CCDC3	0.030389	0.082211	-1.51728
	1593	VGF	0.030436	0.082309	-1.51661
	1594	SLC7A13	0.030479	0.082392	-1.516
	1595	ZG16B	0.030487	0.082406	-1.51589
	1596	YTHDC2	0.030552	0.082542	-1.51496
	1597	CD59	0.03056	0.082557	-1.51485
	1598	ZNF584	0.030584	0.082611	-1.51451
	1599	PRDX5	0.030589	0.082616	-1.51443
	1600	PDZD8	0.030654	0.082769	-1.51351
	1601	ZNF197	0.030691	0.082848	-1.51299
	1602	EMD	0.0307	0.082866	-1.51286
	1603	CBX1	0.0307	0.082866	-1.51286
	1604	CARTPT	0.030731	0.082923	-1.51242
	1605	RBM48	0.030742	0.082944	-1.51227
	1606	PRDX1	0.030776	0.083015	-1.51179
	1607	DLX2	0.030793	0.083044	-1.51155
	1608	CHST15	0.030843	0.083142	-1.51084
	1609	CEACAM6	0.030844	0.083142	-1.51083
	1610	CPLX3	0.030882	0.08323	-1.51029
	1611	IKZF5	0.030892	0.083246	-1.51015
	1612	CCL16	0.030894	0.083252	-1.51013
	1613	FGF20	0.030941	0.083365	-1.50947
	1614	FANCD2	0.030943	0.08337	-1.50944
	1615	PWWP2A	0.030996	0.083481	-1.50869
	1616	SPRR2F	0.03103	0.083559	-1.50822
	1617	OR4K13	0.031074	0.083639	-1.5076
	1618	MROH6	0.031095	0.083683	-1.50731
	1619	AADAC	0.031149	0.083798	-1.50656
	1620	PP2D1	0.0312	0.083891	-1.50585
	1621	PRAMEF12	0.031251	0.083997	-1.50514
	1622	ZNF57	0.031338	0.084168	-1.50393
	1623	ANKRD34B	0.031348	0.084184	-1.50379
	1624	GRK4	0.031353	0.084193	-1.50372
	1625	MSANTD3-TMEFF1	0.031399	0.084278	-1.50308
	1626	KRTAP9-7	0.031404	0.084292	-1.50302
	1627	IBSP	0.031455	0.08439	-1.50231
	1628	HR	0.031491	0.084466	-1.50181
	1629	TTC17	0.031505	0.08449	-1.50162
	1630	GRIN2C	0.031521	0.084525	-1.5014
	1631	RASSF1	0.031556	0.084593	-1.50092
	1632	FCRL2	0.031607	0.084688	-1.50022
	1633	PFN1	0.03162	0.084713	-1.50004
	1634	CPEB1	0.031654	0.084772	-1.49957
	1635	CT47A4	0.031658	0.084784	-1.49952
	1636	SIGLEC9	0.031664	0.084793	-1.49943
	1637	OR5B2	0.031709	0.084884	-1.49882
	1638	TSC1	0.031736	0.084936	-1.49845
	1639	TUBA3E	0.03176	0.084979	-1.49812
	1640	PPP2R1B	0.031761	0.08498	-1.49811
	1641	TTC8	0.031811	0.085075	-1.49742
	1642	LTBP3	0.031828	0.08511	-1.49719
	1643	IER5	0.031879	0.08521	-1.4965
	1644	KRTAP4-6	0.031913	0.085275	-1.49603
	1645	RASIP1	0.031915	0.08528	-1.49601
	1646	LBX2	0.031951	0.085351	-1.49552
	1647	MARK4	0.031951	0.085351	-1.49552
	1648	KCNK1	0.031964	0.085382	-1.49534
	1649	CHST3	0.032012	0.085478	-1.49469
	1650	KMT2A	0.032014	0.085482	-1.49466
	1651	SETMAR	0.032026	0.085506	-1.4945
	1652	ORMDL1	0.032053	0.085564	-1.49413
	1653	KRTAP13-2	0.032073	0.085606	-1.49386
	1654	SIRT4	0.032104	0.085671	-1.49344
	1655	CDAN1	0.032116	0.085695	-1.49328
	1656	GUCY2D	0.032164	0.085814	-1.49263
	1657	CDK5R1	0.032166	0.085818	-1.4926
	1658	NFATC1	0.032181	0.085844	-1.4924
	1659	CRTAM	0.032182	0.085847	-1.49239
	1660	EVPLL	0.032218	0.085923	-1.4919
	1661	COL4A5	0.032264	0.086022	-1.49128
	1662	SP9	0.032371	0.08625	-1.48984
	1663	ZFAND5	0.032421	0.086342	-1.48917
	1664	PKP3	0.032424	0.086345	-1.48913
	1665	OR4D1	0.032426	0.086347	-1.48911
	1666	AOC3	0.03244	0.086375	-1.48892
	1667	DNAJC3	0.032472	0.086451	-1.48849
	1668	FAM193A	0.032501	0.086514	-1.4881
	1669	NAT8B	0.032516	0.08654	-1.4879
	1670	BTG2	0.032523	0.086553	-1.48781
	1671	MAB21L3	0.032532	0.086572	-1.48769
	1672	CHST9	0.032594	0.086697	-1.48686
	1673	LETMD1	0.032599	0.086706	-1.4868
	1674	MCOLN1	0.03261	0.086728	-1.48665
	1675	STRN4	0.032625	0.08675	-1.48645
	1676	SNAPIN	0.03263	0.086764	-1.48638
	1677	C9orf66	0.032661	0.086834	-1.48597
	1678	GDF11	0.032666	0.086841	-1.4859
	1679	ST5	0.032672	0.086853	-1.48582
	1680	ZFP28	0.032676	0.086859	-1.48577
	1681	DLX6	0.032703	0.086927	-1.48541
	1682	MRPL4	0.032741	0.059621	-1.48491
	1683	HMGB2	0.032745	0.087021	-1.48486
	1684	LAGE3	0.03277	0.087072	-1.48452
	1685	STC1	0.032775	0.087082	-1.48446
	1686	MDFIC	0.032777	0.087089	-1.48443
	1687	ZNF107	0.032796	0.087121	-1.48418
	1688	FKBP9	0.032798	0.087127	-1.48415
	1689	GADD45GIP1	0.032817	0.087169	-1.4839
	1690	KLC2	0.032828	0.087186	-1.48376
	1691	BLOC1S3	0.032843	0.087208	-1.48356
	1692	NAMPT	0.03293	0.087404	-1.48241
	1693	EPM2A	0.032975	0.087498	-1.48182
	1694	NEUROG3	0.033032	0.087609	-1.48107
	1695	KISS1	0.033077	0.087694	-1.48047
	1696	NOTCH3	0.033105	0.087754	-1.48011
	1697	COMMD8	0.033108	0.087758	-1.48007
	1698	ATP11AUN	0.033119	0.087789	-1.47992
	1699	METTL7A	0.033133	0.08782	-1.47974
	1700	MGP	0.033149	0.087854	-1.47953
	1701	WWOX	0.033184	0.087926	-1.47907
	1702	AFF3	0.033201	0.087967	-1.47885
	1703	CDH8	0.033207	0.087975	-1.47877
	1704	ZNF559	0.033218	0.087996	-1.47863
	1705	TICRR	0.033252	0.060541	-1.47818
	1706	SKOR1	0.033261	0.088074	-1.47806
	1707	STX10	0.033272	0.088104	-1.47792
	1708	C9orf69	0.033286	0.088134	-1.47774
	1709	HEATR9	0.033337	0.088248	-1.47707
	1710	S100A2	0.033352	0.088277	-1.47688
	1711	OR56A1	0.033372	0.088324	-1.47662
	1712	H2AFB2	0.033377	0.088339	-1.47655
	1713	ZNF768	0.033383	0.08835	-1.47647
	1714	ST13	0.033457	0.088504	-1.47551
	1715	PMCH	0.033489	0.088565	-1.4751
	1716	PROKR1	0.033502	0.088589	-1.47493
	1717	PNPLA7	0.03354	0.08866	-1.47444
	1718	RPS13	0.033541	0.061041	-1.47442
	1719	MCF2L2	0.033591	0.088757	-1.47378
	1720	OR2T1	0.033642	0.088857	-1.47312
	1721	DNMT1	0.033672	0.088914	-1.47273
	1722	APH1B	0.033718	0.089003	-1.47214
	1723	NOS1	0.033745	0.089061	-1.47179
	1724	GRM5	0.033756	0.089087	-1.47165
	1725	BRWD3	0.033765	0.089105	-1.47153
	1726	POLD1	0.033805	0.089182	-1.47102
	1727	DCAF10	0.033805	0.089182	-1.47102
	1728	RRM1	0.033849	0.084054	-1.47045
	1729	MYO5A	0.033879	0.089328	-1.47007
	1730	P3H1	0.033896	0.089359	-1.46985
	1731	MSX2	0.033905	0.089383	-1.46974
	1732	ANKS4B	0.033924	0.089426	-1.46949
	1733	SYCP2	0.033997	0.089586	-1.46856
	1734	SGPL1	0.034043	0.089691	-1.46797
	1735	TAS1R3	0.034048	0.0897	-1.46791
	1736	TECRL	0.034061	0.089724	-1.46774
	1737	ANKRD20A1	0.03415	0.08991	-1.46661
	1738	PRDX6	0.034201	0.090015	-1.46596
	1739	KCTD9	0.034219	0.090049	-1.46573
	1740	TMED7-TICAM2	0.03424	0.090097	-1.46547
	1741	FAM3A	0.034251	0.090119	-1.46533
	1742	ATAD5	0.034251	0.090119	-1.46533
	1743	THOC3	0.034259	0.09013	-1.46523
	1744	NXNL1	0.034259	0.09013	-1.46523
	1745	SKIV2L	0.034311	0.09023	-1.46457
	1746	PROSER3	0.034328	0.090283	-1.46435
	1747	CCDC42B	0.034336	0.090297	-1.46425
	1748	ZNF460	0.034349	0.090321	-1.46409
	1749	FAM228A	0.034353	0.090329	-1.46404
	1750	OXA1L	0.034366	0.090351	-1.46387
	1751	DDC	0.034375	0.090372	-1.46376
	1752	RIMS4	0.034404	0.090432	-1.46339
	1753	PRRX2	0.034404	0.090435	-1.46339
	1754	SUSD1	0.034432	0.090487	-1.46304
	1755	GUCD1	0.034505	0.090634	-1.46212
	1756	ZNF282	0.034574	0.085688	-1.46125
	1757	SOGA1	0.034583	0.090781	-1.46114
	1758	TPM4	0.034592	0.090796	-1.46102
	1759	ID3	0.034607	0.090817	-1.46084
	1760	ADRBK2	0.034611	0.090827	-1.46079
	1761	NEK9	0.034627	0.090857	-1.46059
	1762	IGFN1	0.03463	0.090865	-1.46055
	1763	TEX13B	0.034658	0.090919	-1.4602
	1764	KRT6C	0.034694	0.090983	-1.45975
	1765	PSAT1	0.034707	0.091015	-1.45958
	1766	FOXE1	0.034708	0.091019	-1.45957
	1767	CHST14	0.034749	0.091106	-1.45906
	1768	SYT3	0.034759	0.091126	-1.45893
	1769	EXOC1	0.034766	0.091137	-1.45885
	1770	TP63	0.034834	0.091282	-1.458
	1771	C14orf39	0.034836	0.091286	-1.45797
	1772	AIM2	0.03485	0.091308	-1.4578
	1773	TMEM52B	0.034861	0.091334	-1.45766
	1774	TMTC1	0.034871	0.091362	-1.45754
	1775	ZSCAN20	0.034909	0.091433	-1.45706
	1776	PTF1A	0.034912	0.091438	-1.45703
	1777	GUCA1A	0.034947	0.091504	-1.45659
	1778	PSMD2	0.034947	0.091504	-1.45659
	1779	GNA14	0.034962	0.091536	-1.4564
	1780	ACAP2	0.034962	0.091536	-1.4564
	1781	CXorf66	0.035073	0.091774	-1.45503
	1782	OR11H1	0.035115	0.091857	-1.45451
	1783	HIST1H2AI	0.035138	0.09191	-1.45422
	1784	SERINC3	0.035165	0.091972	-1.45389
	1785	OR5P3	0.035205	0.092064	-1.4534
	1786	ZNF416	0.035205	0.092064	-1.4534
	1787	LOC101928841	0.035216	0.092085	-1.45326
	1788	KRT80	0.035224	0.092101	-1.45316
	1789	C10orf32	0.035267	0.092198	-1.45263
	1790	NR3C2	0.035281	0.092229	-1.45246
	1791	VDAC3	0.035366	0.092403	-1.45141
	1792	SUPT20HL2	0.035368	0.092407	-1.45139
	1793	ARHGEF7	0.035416	0.092501	-1.4508
	1794	HNRNPUL1	0.035465	0.092595	-1.4502
	1795	DCP1A	0.035469	0.092604	-1.45015
	1796	KDM5D	0.03547	0.092605	-1.45014
	1797	DEGS2	0.035521	0.092698	-1.44951
	1798	AQP9	0.035525	0.092711	-1.44947
	1799	FBXO41	0.035571	0.092793	-1.4489
	1800	SIGLEC7	0.035622	0.092892	-1.44828
	1801	CISD2	0.035641	0.09293	-1.44805
	1802	FABP7	0.035643	0.08813	-1.44803
	1803	SGOL2	0.035653	0.092949	-1.4479
	1804	ABCF3	0.035673	0.092995	-1.44766
	1805	SACM1L	0.035702	0.064763	-1.44731
	1806	PITHD1	0.035762	0.09316	-1.44658
	1807	GCH1	0.035771	0.093177	-1.44647
	1808	TRPV4	0.035798	0.093236	-1.44614
	1809	CYLD	0.035809	0.093256	-1.44601
	1810	PIWIL1	0.035825	0.093284	-1.44581
	1811	ROGDI	0.035876	0.093383	-1.4452
	1812	TG	0.03597	0.093575	-1.44406
	1813	HSPB9	0.035977	0.093588	-1.44398
	1814	PBXIP1	0.035982	0.093598	-1.44391
	1815	CLDN7	0.036068	0.093777	-1.44288
	1816	SULT6B1	0.036128	0.0939	-1.44216
	1817	SLIT2	0.036129	0.093902	-1.44214
	1818	TUT1	0.036152	0.089275	-1.44187
	1819	EMX2	0.036155	0.093956	-1.44183
	1820	FCER1A	0.03622	0.094091	-1.44105
	1821	ABHD1	0.036244	0.094143	-1.44076
	1822	C7orf43	0.036247	0.094147	-1.44073
	1823	APOE	0.036247	0.094147	-1.44073
	1824	C9orf139	0.036256	0.094165	-1.44062
	1825	LILRA6	0.036256	0.094165	-1.44062
	1826	C11orf98	0.03629	0.094237	-1.44021
	1827	DDTL	0.036332	0.094308	-1.43971
	1828	SHISA6	0.036383	0.094413	-1.4391
	1829	MORN4	0.036474	0.094611	-1.43802
	1830	CERS1	0.036484	0.094633	-1.4379
	1831	NTM	0.036516	0.094705	-1.43752
	1832	VGLL3	0.036535	0.094739	-1.43729
	1833	DFFA	0.036573	0.094825	-1.43684
	1834	DENND1C	0.036621	0.094921	-1.43627
	1835	C18orf8	0.036687	0.095047	-1.43549
	1836	CATSPER2	0.036688	0.095049	-1.43548
	1837	HKDC1	0.036738	0.095126	-1.43488
	1838	CORT	0.036789	0.095237	-1.43428
	1839	VPREB1	0.036828	0.095327	-1.43382
	1840	SLC30A1	0.036839	0.095348	-1.43369
	1841	CASP6	0.036861	0.095389	-1.43343
	1842	RILPL2	0.03689	0.095453	-1.43309
	1843	MRPS16	0.036905	0.095478	-1.43291
	1844	GGPS1	0.036905	0.095478	-1.43291
	1845	TPST2	0.036926	0.095523	-1.43267
	1846	SPIC	0.036991	0.095654	-1.4319
	1847	UACA	0.037042	0.095761	-1.43131
	1848	CXorf21	0.037058	0.095786	-1.43112
	1849	PGBD3	0.037069	0.09581	-1.43099
	1850	ARL14EPL	0.037093	0.095864	-1.43071
	1851	AASS	0.037144	0.095954	-1.43011
	1852	TTC22	0.037156	0.095983	-1.42997
	1853	PPAPDC2	0.037156	0.095984	-1.42997
	1854	LOC100996634	0.037167	0.096008	-1.42984
	1855	PGLYRP3	0.037194	0.096065	-1.42953
	1856	CRELD2	0.037211	0.096105	-1.42933
	1857	ITGB3BP	0.037245	0.09619	-1.42893
	1858	EPHX1	0.037271	0.096238	-1.42863
	1859	VPS9D1	0.037296	0.096292	-1.42834
	1860	C2CD4D	0.037317	0.096319	-1.42809
	1861	OR4C11	0.037332	0.09636	-1.42792
	1862	TCF24	0.037346	0.096383	-1.42776
	1863	GSC2	0.037392	0.096479	-1.42722
	1864	CDH4	0.037448	0.096584	-1.42657
	1865	LIN52	0.037448	0.092182	-1.42657
	1866	KRT1	0.037498	0.096691	-1.42599
	1867	C7orf55	0.037503	0.096696	-1.42593
	1868	SLC26A2	0.037518	0.09673	-1.42576
	1869	DYTN	0.037549	0.096788	-1.4254
	1870	DEFB126	0.037573	0.09684	-1.42512
	1871	OR8G5	0.037584	0.096858	-1.425
	1872	CCL7	0.037591	0.096867	-1.42492
	1873	SLC25A45	0.0376	0.096881	-1.42481
	1874	XPO6	0.037628	0.096937	-1.42449
	1875	CNFN	0.037634	0.096948	-1.42442
	1876	NPVF	0.03765	0.09698	-1.42424
	1877	ANAPC16	0.037665	0.097005	-1.42406
	1878	ZNF778	0.037701	0.097079	-1.42365
	1879	BASP1	0.037775	0.097211	-1.4228
	1880	CEP162	0.037802	0.097271	-1.42249
	1881	DNAAF1	0.037827	0.097325	-1.4222
	1882	KDM4B	0.037843	0.097358	-1.42201
	1883	MYO3A	0.037853	0.097377	-1.4219
	1884	CCDC155	0.037873	0.09742	-1.42167
	1885	SMIM10L1	0.037904	0.097472	-1.42131
	1886	GAGE10	0.037915	0.097492	-1.42119
	1887	KLKB1	0.03797	0.097604	-1.42056
	1888	DDX60L	0.038005	0.097671	-1.42016
	1889	NDUFS4	0.038009	0.097679	-1.42011
	1890	GATA1	0.038048	0.097759	-1.41967
	1891	INHBB	0.038055	0.09777	-1.41959
	1892	TDRD3	0.038063	0.097782	-1.4195
	1893	ADD3	0.038103	0.097863	-1.41904
	1894	ATG4B	0.038125	0.097914	-1.41879
	1895	HIST1H3A	0.038147	0.097962	-1.41854
	1896	REN	0.038192	0.09805	-1.41803
	1897	TAS2R60	0.038219	0.098108	-1.41772
	1898	AKT1S1	0.038219	0.098108	-1.41772
	1899	LHFPL3	0.03828	0.098211	-1.41703
	1900	CDKN1C	0.038292	0.098231	-1.41689
	1901	SLC12A1	0.038309	0.098265	-1.4167
	1902	ASCL2	0.038336	0.098311	-1.41639
	1903	CAMSAP1	0.038359	0.098365	-1.41613
	1904	C7orf61	0.03841	0.098477	-1.41556
	1905	FEZF2	0.038446	0.098563	-1.41515
	1906	NOL3	0.038458	0.098591	-1.41501
	1907	ZIC1	0.038508	0.098677	-1.41445
	1908	IL1B	0.038511	0.098683	-1.41442
	1909	ARID5B	0.038539	0.098741	-1.4141
	1910	CTF1	0.038555	0.098774	-1.41392
	1911	C11orf45	0.038558	0.098778	-1.41389
	1912	SEZ6L	0.038562	0.098784	-1.41384
	1913	SRCIN1	0.03858	0.098817	-1.41364
	1914	ZNF32	0.038601	0.098868	-1.4134
	1915	CLCN6	0.038663	0.099001	-1.4127
	1916	TPRG1L	0.038681	0.099042	-1.4125
	1917	TMEM184C	0.038692	0.099065	-1.41238
	1918	NLRX1	0.038707	0.099093	-1.41221
	1919	TRMT12	0.038713	0.099102	-1.41214
	1920	SNX18	0.038714	0.099102	-1.41213
	1921	PLK5	0.038764	0.099205	-1.41157
	1922	OR5C1	0.038866	0.099413	-1.41043
	1923	SCGB2A2	0.03887	0.09942	-1.41039
	1924	PTPN12	0.038878	0.099438	-1.4103
	1925	RSC1A1	0.038916	0.099521	-1.40987
	1926	TNNI1	0.038943	0.099577	-1.40957
	1927	ITIH2	0.038981	0.099647	-1.40915
	1928	EMX1	0.039027	0.099733	-1.40863
	1929	HOXC13	0.039068	0.099827	-1.40818
	1930	TYROBP	0.039119	0.099919	-1.40761
	1931	ARG2	0.039125	0.099928	-1.40755
	1932	KLF1	0.039169	0.10001	-1.40706
	1933	C22orf29	0.039169	0.10001	-1.40706
	1934	HMMR	0.039183	0.10003	-1.4069
	1935	UBTFL1	0.039213	0.10008	-1.40657
	1936	ZNF606	0.03922	0.10009	-1.40649
	1937	SPATA32	0.039225	0.1001	-1.40644
	1938	CLEC5A	0.03927	0.1002	-1.40594
	1939	NAF1	0.039297	0.10026	-1.40564
	1940	CEACAM20	0.039301	0.10026	-1.4056
	1941	SLX1B	0.039301	0.10026	-1.4056
	1942	RNF126	0.039321	0.10031	-1.40538
	1943	ZNF766	0.039372	0.10042	-1.40481
	1944	TIMM13	0.039374	0.10042	-1.40479
	1945	ARPC1B	0.039422	0.10052	-1.40426
	1946	C3orf52	0.03943	0.10054	-1.40417
	1947	BTBD3	0.039441	0.10056	-1.40405
	1948	ADAM15	0.039453	0.10058	-1.40392
	1949	PCDHB1	0.039473	0.10063	-1.4037
	1950	HOOK2	0.039499	0.10069	-1.40341
	1951	SLC6A15	0.039511	0.10072	-1.40328
	1952	NUDT11	0.039523	0.10074	-1.40315
	1953	CDK5RAP3	0.039558	0.10081	-1.40277
	1954	ASCL4	0.039593	0.10089	-1.40238
	1955	C15orf39	0.039603	0.10091	-1.40227
	1956	NR1H3	0.039625	0.10095	-1.40203
	1957	IL13RA2	0.039675	0.10105	-1.40148
	1958	CCNJL	0.039685	0.10107	-1.40137
	1959	RIMS2	0.039706	0.1011	-1.40114
	1960	HMGN3	0.039726	0.10115	-1.40093
	1961	FAM163A	0.039729	0.10116	-1.40089
	1962	DEFB105B	0.039734	0.10117	-1.40084
	1963	ORC4	0.039821	0.10135	-1.39989
	1964	PRSS1	0.039877	0.10147	-1.39928
	1965	CT47A8	0.039893	0.10151	-1.3991
	1966	SFT2D3	0.039919	0.10156	-1.39882
	1967	TIMM17B	0.039928	0.10158	-1.39872
	1968	P2RY10	0.039931	0.10159	-1.39869
	1969	KIAA1598	0.039969	0.10168	-1.39828
	1970	TRAPPC10	0.039979	0.10169	-1.39817
	1971	KLK11	0.040004	0.10173	-1.3979
	1972	RIPPLY2	0.040023	0.10177	-1.39769
	1973	NFE2L1	0.040029	0.10178	-1.39763
	1974	PRKCD	0.040084	0.10189	-1.39703
	1975	ABHD16A	0.040096	0.10191	-1.3969
	1976	ADH1B	0.040118	0.10196	-1.39666
	1977	MTL5	0.040192	0.10209	-1.39586
	1978	P4HTM	0.040192	0.10209	-1.39586
	1979	PLVAP	0.040217	0.10214	-1.39559
	1980	IDNK	0.040231	0.10216	-1.39544
	1981	CLEC18C	0.040236	0.10217	-1.39539
	1982	SPRN	0.040243	0.10218	-1.39531
	1983	MRVI1	0.040254	0.10221	-1.39519
	1984	CPA2	0.040268	0.10224	-1.39504
	1985	ZMYM4	0.040277	0.10226	-1.39494
	1986	DPY19L2	0.040282	0.10227	-1.39489
	1987	SBNO2	0.040332	0.10236	-1.39435
	1988	SLC5A12	0.040333	0.10236	-1.39434
	1989	DUSP9	0.040434	0.10257	-1.39325
	1990	RBBP5	0.040445	0.099001	-1.39314
	1991	MAP3K19	0.040463	0.10264	-1.39294
	1992	TTC9B	0.04047	0.10266	-1.39287
	1993	C15orf27	0.040479	0.10267	-1.39277
	1994	NREP	0.040481	0.10268	-1.39275
	1995	LPP	0.040484	0.10269	-1.39272
	1996	ASB18	0.040498	0.10272	-1.39257
	1997	RHBDD1	0.040535	0.1028	-1.39217
	1998	FAM107A	0.040552	0.10283	-1.39199
	1999	LOC100506388	0.040568	0.10287	-1.39182
[truncated: 17,112 more rows]
