# Supplementary material for: The TIP60-ATM axis regulates replication fork stability in BRCA-deficient cells
Source: Oncogenesis. 2022 Jun 18;11(1):33. doi: 10.1038/s41389-022-00410-w (PMC9206655; doi:10.1038/s41389-022-00410-w)
Supplement: Supplementary file 3 — Supplementary Table S2 [file 41389_2022_410_MOESM3_ESM.xlsx]

## Sheet: Sheet1
	Gene ID	Gene Name	Species
	CCND3	cyclin D3(CCND3)	Homo sapiens
	TYMS	thymidylate synthetase(TYMS)	Homo sapiens
	MKKS	McKusick-Kaufman syndrome(MKKS)	Homo sapiens
	FAM188A	family with sequence similarity 188 member A(FAM188A)	Homo sapiens
	MYH4	myosin heavy chain 4(MYH4)	Homo sapiens
	HHEX	hematopoietically expressed homeobox(HHEX)	Homo sapiens
	GTF2E1	general transcription factor IIE subunit 1(GTF2E1)	Homo sapiens
	TMEM129	transmembrane protein 129(TMEM129)	Homo sapiens
	TCEAL7	transcription elongation factor A like 7(TCEAL7)	Homo sapiens
	C9orf43	chromosome 9 open reading frame 43(C9orf43)	Homo sapiens
	MIR205HG	MIR205 host gene(MIR205HG)	Homo sapiens
	AMY2A	amylase, alpha 2A (pancreatic)(AMY2A)	Homo sapiens
	IGF1	insulin like growth factor 1(IGF1)	Homo sapiens
	FBXL18	F-box and leucine rich repeat protein 18(FBXL18)	Homo sapiens
	LDB1	LIM domain binding 1(LDB1)	Homo sapiens
	OXTR	oxytocin receptor(OXTR)	Homo sapiens
	KHDRBS1	KH RNA binding domain containing, signal transduction associated 1(KHDRBS1)	Homo sapiens
	MYO1C	myosin IC(MYO1C)	Homo sapiens
	SULT1A3	sulfotransferase family 1A member 3(SULT1A3)	Homo sapiens
	NRXN1	neurexin 1(NRXN1)	Homo sapiens
	TRIP6	thyroid hormone receptor interactor 6(TRIP6)	Homo sapiens
	UQCC3	ubiquinol-cytochrome c reductase complex assembly factor 3(UQCC3)	Homo sapiens
	SPOCK1	SPARC/osteonectin, cwcv and kazal like domains proteoglycan 1(SPOCK1)	Homo sapiens
	ALKBH7	alkB homolog 7(ALKBH7)	Homo sapiens
	ATXN7L1	ataxin 7 like 1(ATXN7L1)	Homo sapiens
	CLK3	CDC like kinase 3(CLK3)	Homo sapiens
	ZNF618	zinc finger protein 618(ZNF618)	Homo sapiens
	C1QL3	complement C1q like 3(C1QL3)	Homo sapiens
	SUSD5	sushi domain containing 5(SUSD5)	Homo sapiens
	RNASE7	ribonuclease A family member 7(RNASE7)	Homo sapiens
	TMEM245	transmembrane protein 245(TMEM245)	Homo sapiens
	SLC43A1	solute carrier family 43 member 1(SLC43A1)	Homo sapiens
	RGS9BP	regulator of G-protein signaling 9 binding protein(RGS9BP)	Homo sapiens
	SCN2B	sodium voltage-gated channel beta subunit 2(SCN2B)	Homo sapiens
	NAP1L5	nucleosome assembly protein 1 like 5(NAP1L5)	Homo sapiens
	SAR1B	secretion associated Ras related GTPase 1B(SAR1B)	Homo sapiens
	RBP4	retinol binding protein 4(RBP4)	Homo sapiens
	CYB5R3	cytochrome b5 reductase 3(CYB5R3)	Homo sapiens
	FAM167A	family with sequence similarity 167 member A(FAM167A)	Homo sapiens
	FADD	Fas associated via death domain(FADD)	Homo sapiens
	HIST1H2AE	histone cluster 1 H2A family member e(HIST1H2AE)	Homo sapiens
	RNF225	ring finger protein 225(RNF225)	Homo sapiens
	PYCR1	pyrroline-5-carboxylate reductase 1(PYCR1)	Homo sapiens
	TAC1	tachykinin precursor 1(TAC1)	Homo sapiens
	TAOK1	TAO kinase 1(TAOK1)	Homo sapiens
	LSS	lanosterol synthase (2,3-oxidosqualene-lanosterol cyclase)(LSS)	Homo sapiens
	RPSA	ribosomal protein SA(RPSA)	Homo sapiens
	PANX1	pannexin 1(PANX1)	Homo sapiens
	SRR	serine racemase(SRR)	Homo sapiens
	NLGN2	neuroligin 2(NLGN2)	Homo sapiens
	MAFF	MAF bZIP transcription factor F(MAFF)	Homo sapiens
	CHD7	chromodomain helicase DNA binding protein 7(CHD7)	Homo sapiens
	ACTL6B	actin like 6B(ACTL6B)	Homo sapiens
	TEPP	testis, prostate and placenta expressed(TEPP)	Homo sapiens
	EIF3C	eukaryotic translation initiation factor 3 subunit C(EIF3C)	Homo sapiens
	YWHAQ	tyrosine 3-monooxygenase/tryptophan 5-monooxygenase activation protein theta(YWHAQ)	Homo sapiens
	SLC45A1	solute carrier family 45 member 1(SLC45A1)	Homo sapiens
	STAM	signal transducing adaptor molecule(STAM)	Homo sapiens
	OR7A17	olfactory receptor family 7 subfamily A member 17(OR7A17)	Homo sapiens
	ZC3H7B	zinc finger CCCH-type containing 7B(ZC3H7B)	Homo sapiens
	KLHDC10	kelch domain containing 10(KLHDC10)	Homo sapiens
	PDCD10	programmed cell death 10(PDCD10)	Homo sapiens
	GDF10	growth differentiation factor 10(GDF10)	Homo sapiens
	ZBED3	zinc finger BED-type containing 3(ZBED3)	Homo sapiens
	SP110	SP110 nuclear body protein(SP110)	Homo sapiens
	IL2RA	interleukin 2 receptor subunit alpha(IL2RA)	Homo sapiens
	CBR1	carbonyl reductase 1(CBR1)	Homo sapiens
	ENO2	enolase 2(ENO2)	Homo sapiens
	CNGA1	cyclic nucleotide gated channel alpha 1(CNGA1)	Homo sapiens
	YWHAG	tyrosine 3-monooxygenase/tryptophan 5-monooxygenase activation protein gamma(YWHAG)	Homo sapiens
	LCE1A	late cornified envelope 1A(LCE1A)	Homo sapiens
	KIAA1614	KIAA1614(KIAA1614)	Homo sapiens
	ABCG8	ATP binding cassette subfamily G member 8(ABCG8)	Homo sapiens
	SLC25A48	solute carrier family 25 member 48(SLC25A48)	Homo sapiens
	PMAIP1	phorbol-12-myristate-13-acetate-induced protein 1(PMAIP1)	Homo sapiens
	HTT	huntingtin(HTT)	Homo sapiens
	FAM83B	family with sequence similarity 83 member B(FAM83B)	Homo sapiens
	FAM43A	family with sequence similarity 43 member A(FAM43A)	Homo sapiens
	BID	BH3 interacting domain death agonist(BID)	Homo sapiens
	NRP1	neuropilin 1(NRP1)	Homo sapiens
	STAB1	stabilin 1(STAB1)	Homo sapiens
	C2orf61	chromosome 2 open reading frame 61(C2orf61)	Homo sapiens
	CTXN1	cortexin 1(CTXN1)	Homo sapiens
	RLTPR	capping protein, Arp2/3, myosin-I linker	Homo sapiens
	CARKD	NAD(P)HX Dehydratase	Homo sapiens
