# Supplementary material for: The TIP60-ATM axis regulates replication fork stability in BRCA-deficient cells
Source: Oncogenesis. 2022 Jun 18;11(1):33. doi: 10.1038/s41389-022-00410-w (PMC9206655; doi:10.1038/s41389-022-00410-w)
Supplement: Supplementary file 4 — Supplementary Table S3 [file 41389_2022_410_MOESM4_ESM.xlsx]

## Sheet: Sheet
KU55933 sensitivity	Rank	Gene ID	Score	p-value	Log(score)
	1	CLEC9A	2.08e-05	7.43e-05	-4.68194
BRCA2-KO vs WT	2	MYLPF	2.61e-05	9.09e-05	-4.58336
	3	NXF3	7.83e-05	0.00029971	-4.10624
	4	APMAP	0.00011355	0.00043389	-3.94481
	5	CHST13	0.00013043	0.00050539	-3.88462
	6	CATSPERB	0.00014143	0.0005432	-3.84946
	7	DUXA	0.00014375	0.00055253	-3.84239
	8	OR51F1	0.0001504	0.00057895	-3.82275
	9	RIC8A	0.0001512	0.00058258	-3.82045
	10	SKAP2	0.00017264	0.00065874	-3.76286
	11	ADD1	0.0001826	0.000695	-3.7385
	12	URM1	0.0001837	0.00054994	-3.73589
	13	TLK1	0.00018582	0.0007064	-3.73091
	14	YIPF5	0.0001919	0.00072816	-3.71693
	15	ALOX15	0.00021236	0.00079965	-3.67293
	16	POTEM	0.00022298	0.00083488	-3.65173
	17	MATN1	0.00023476	0.00088203	-3.62938
	18	LEF1	0.00028692	0.0010644	-3.54224
	19	C8orf74	0.00033909	0.0012488	-3.46969
	20	CCDC109B	0.00033919	0.0012491	-3.46956
	21	FUT11	0.00034742	0.0012794	-3.45915
	22	HADHB	0.00039125	0.0014379	-3.40755
	23	PDZD11	0.00039284	0.0014436	-3.40578
	24	UHRF2	0.00040771	0.0014991	-3.38965
	25	WDR91	0.00042199	0.0015467	-3.3747
	26	STX2	0.00045228	0.0016607	-3.34459
	27	MTAP	0.00048504	0.0017866	-3.31422
	28	HINT3	0.00049556	0.0018239	-3.3049
	29	NRXN2	0.00049622	0.0018265	-3.30433
	30	RPS8	0.00052476	0.0015187	-3.28004
	31	CCDC112	0.00054771	0.0020006	-3.26145
	32	LOC100129083	0.0005668	0.002084	-3.24657
	33	APOO	0.00059986	0.0022005	-3.22195
	34	PIGK	0.00060197	0.0022109	-3.22043
	35	CCDC117	0.00060602	0.0022249	-3.21751
	36	ITGA8	0.000615	0.0022632	-3.21112
	37	TMEM89	0.00062756	0.0023031	-3.20234
	38	ANKRD33B	0.00065201	0.0023902	-3.18575
	39	THEMIS2	0.0006704	0.0024616	-3.17367
	40	MYEOV2	0.00068462	0.0019736	-3.16455
	41	C2orf50	0.00069062	0.0025363	-3.16076
	42	PSEN1	0.00070416	0.0025844	-3.15233
	43	MERTK	0.00071567	0.0026259	-3.14529
	44	RAD17	0.00072181	0.0026466	-3.14158
	45	TPD52L2	0.00072358	0.0026513	-3.14051
	46	PLEC	0.00073602	0.002701	-3.13311
	47	OVCH2	0.00075167	0.0027497	-3.12397
	48	BMPR1B	0.0007563	0.0027663	-3.12131
	49	UGT1A9	0.00076882	0.0028124	-3.11418
	50	IL36B	0.00079646	0.0029139	-3.09884
	51	TLR2	0.00080046	0.0029284	-3.09666
	52	EXOG	0.00080253	0.0029347	-3.09554
	53	C14orf93	0.00080845	0.0029559	-3.09235
	54	TLR7	0.00086059	0.003144	-3.0652
	55	MAGEA2B	0.00087052	0.0031802	-3.06022
	56	NPPC	0.00087424	0.0031942	-3.05837
	57	LIMS3L	0.00088862	0.003246	-3.05128
	58	GAGE12C	0.00092417	0.0033812	-3.03425
	59	PBX2	0.00093125	0.0034046	-3.03093
	60	SSX2	0.00096471	0.0035113	-3.0156
	61	GJA8	0.00096486	0.0035113	-3.01554
	62	ACLY	0.00096539	0.0035139	-3.0153
	63	HIST1H1E	0.001017	0.0036916	-2.99268
	64	MALSU1	0.0010333	0.0037543	-2.98577
	65	DDX10	0.0010528	0.0038216	-2.97765
	66	FAM53A	0.0010691	0.0038776	-2.97098
	67	TFCP2	0.0010897	0.0039527	-2.96269
	68	LOR	0.0011039	0.0040143	-2.95707
	69	GIF	0.0011132	0.0040464	-2.95343
	70	C7orf49	0.0011155	0.0040511	-2.95253
	71	SCRN1	0.001127	0.004091	-2.94808
	72	PDZD7	0.0011673	0.0042293	-2.93282
	73	PRSS58	0.0011734	0.0042521	-2.93055
	74	PNPLA6	0.001217	0.0044086	-2.91471
	75	CDK19	0.0012776	0.0046339	-2.89361
	76	ABCG4	0.0013298	0.0048163	-2.87621
	77	C10orf32	0.0013334	0.0048287	-2.87504
	78	UVSSA	0.0013819	0.0050002	-2.85952
	79	RHBDL2	0.001434	0.0051816	-2.84345
	80	MYEOV	0.0014567	0.0052634	-2.83663
	81	NT5DC2	0.0014861	0.0053665	-2.82795
	82	CGB1	0.0015154	0.0054852	-2.81947
	83	THOC3	0.0015204	0.0055043	-2.81804
	84	POU5F1	0.0015292	0.0055354	-2.81554
	85	GBP3	0.0015322	0.0055473	-2.81468
	86	TSEN54	0.0015382	0.0055665	-2.81299
	87	NDUFA4L2	0.0015518	0.0056173	-2.80916
	88	GPR156	0.0015692	0.0056748	-2.80432
	89	TCAF2	0.0015903	0.0057494	-2.79852
	90	AGMAT	0.0016003	0.0057877	-2.7958
	91	EVPL	0.0016425	0.0059359	-2.78449
	92	CTTNBP2NL	0.0016494	0.0059602	-2.78267
	93	RPS17	0.0016703	0.0060354	-2.77721
	94	UBP1	0.00168	0.0060644	-2.77469
	95	MRPS10	0.0016928	0.0061074	-2.77139
	96	ZNF585A	0.0016946	0.0061115	-2.77093
	97	UHRF1BP1L	0.0017118	0.0061778	-2.76655
	98	GOLGA6C	0.0017131	0.0061814	-2.76622
	99	FAM181A	0.0017446	0.0062996	-2.7583
	100	EEF1D	0.0017467	0.0063068	-2.75778
	101	NXPH4	0.0017514	0.0063224	-2.75661
	102	REC8	0.0017541	0.0063291	-2.75595
	103	OR10V1	0.0017596	0.0063519	-2.75459
	104	PPM1E	0.0017747	0.0064068	-2.75088
	105	C4orf46	0.0017988	0.0064938	-2.74502
	106	ANAPC11	0.0018054	0.0065151	-2.74343
	107	MAP1S	0.001821	0.0065638	-2.73969
	108	IL17A	0.0018229	0.0065705	-2.73924
	109	FASTKD1	0.0018272	0.0065871	-2.73821
	110	MDC1	0.0018282	0.0065928	-2.73798
	111	CDK1	0.001843	0.0066498	-2.73447
	112	SSBP1	0.001843	0.0066498	-2.73447
	113	SGMS1	0.0018509	0.0066788	-2.73262
	114	MYH2	0.0018531	0.006684	-2.7321
	115	NLRC3	0.0018611	0.0067073	-2.73023
	116	CTGF	0.0018665	0.0067291	-2.72897
	117	SYT15	0.0018777	0.0067653	-2.72637
	118	MEGF8	0.0018945	0.006827	-2.72251
	119	ZHX1-C8orf76	0.001903	0.0068575	-2.72056
	120	LOX	0.0019551	0.007042	-2.70883
	121	LIPE	0.0019792	0.0071306	-2.70351
	122	GTF2H2	0.00198	0.0071342	-2.70333
	123	STX8	0.0019869	0.0071596	-2.70182
	124	CD163L1	0.0019971	0.0071943	-2.6996
	125	PRTG	0.0020064	0.00723	-2.69758
	126	TCF7L1	0.0020072	0.0072321	-2.69741
	127	EHD1	0.0020147	0.0056748	-2.69579
	128	FAM161B	0.0020179	0.0072777	-2.6951
	129	DYNLT3	0.0020242	0.0072932	-2.69375
	130	ANKRD53	0.0020624	0.007415	-2.68563
	131	SECISBP2L	0.0020656	0.0074331	-2.68495
	132	ICMT	0.0020706	0.007457	-2.6839
	133	MRPL19	0.0021114	0.0076031	-2.67543
	134	VWA8	0.0021242	0.0076471	-2.6728
	135	FAM167B	0.0021347	0.007687	-2.67066
	136	ZNF274	0.0022094	0.0079393	-2.65573
	137	MRPL52	0.0022123	0.0079517	-2.65516
	138	OR11A1	0.0022155	0.0079652	-2.65453
	139	USP12	0.0022388	0.008047	-2.64998
	140	ERP44	0.0022676	0.0081419	-2.64443
	141	MIDN	0.0022683	0.0081429	-2.6443
	142	FSTL5	0.002274	0.0081652	-2.64321
	143	CAPN11	0.0022765	0.0081735	-2.64273
	144	CERCAM	0.0023197	0.0083273	-2.63457
	145	CYP1A1	0.002331	0.0083693	-2.63246
	146	MOGAT2	0.0023347	0.0083859	-2.63177
	147	SUZ12	0.002343	0.0084118	-2.63023
	148	CAMSAP3	0.0023586	0.0084662	-2.62735
	149	LIN7A	0.0023684	0.008503	-2.62554
	150	AMY1C	0.0023701	0.0085066	-2.62523
	151	ZNF624	0.0023708	0.0085092	-2.62511
	152	CBFB	0.0023718	0.0085138	-2.62492
	153	GOSR1	0.0023835	0.0085646	-2.62278
	154	EHF	0.0024239	0.0087045	-2.61549
	155	BPY2C	0.0024759	0.0088739	-2.60627
	156	FUT5	0.0024876	0.0089096	-2.60422
	157	MS4A1	0.002528	0.0090371	-2.59722
	158	UBD	0.0025332	0.0090526	-2.59633
	159	CRIP2	0.0025383	0.0090754	-2.59546
	160	DPP6	0.0025447	0.0090977	-2.59436
	161	F8	0.0025646	0.0091578	-2.59098
	162	PCDHA9	0.0025741	0.0091879	-2.58937
	163	MLX	0.0025801	0.0092096	-2.58836
	164	BAD	0.002593	0.0092487	-2.5862
	165	SYN3	0.0025993	0.0092692	-2.58514
	166	KRTAP4-6	0.0026068	0.009293	-2.58389
	167	RFXAP	0.0026322	0.0093811	-2.57968
	168	CFAP53	0.0026758	0.009522	-2.57255
	169	CEP135	0.0026842	0.0095521	-2.57119
	170	GLT1D1	0.0026855	0.0095578	-2.57097
	171	UBE4A	0.0026951	0.0095951	-2.56943
	172	SPATA5L1	0.0027103	0.0096484	-2.56698
	173	C1QL3	0.0027307	0.009721	-2.56373
	174	PPARG	0.0027363	0.009736	-2.56284
	175	REN	0.0027486	0.0097826	-2.56089
	176	MMP14	0.0027669	0.0098463	-2.55801
	177	ATM	0.0027698	0.0098593	-2.55755
	178	ZBTB12	0.002773	0.0098707	-2.55705
	179	STK33	0.0027828	0.0099085	-2.55552
	180	KIN	0.0027884	0.0099246	-2.55464
	181	HEBP2	0.0027912	0.0099329	-2.55421
	182	CLIP2	0.002808	0.0099966	-2.5516
	183	GOLGA6A	0.0028083	0.01	-2.55156
	184	CLUL1	0.0028124	0.010017	-2.55092
	185	CALB2	0.0028147	0.010027	-2.55057
	186	ARMCX5	0.0028227	0.010056	-2.54934
	187	SYCE1L	0.0028255	0.010068	-2.5489
	188	MKL2	0.0028404	0.010115	-2.54662
	189	CHCHD6	0.002842	0.010122	-2.54638
	190	SSX2B	0.002845	0.010135	-2.54592
	191	CLSTN1	0.0028496	0.010152	-2.54522
	192	ALDH1L1	0.0028503	0.010155	-2.54511
	193	KIAA0895L	0.0028686	0.010217	-2.54233
	194	OR2A2	0.0028772	0.010247	-2.54103
	195	OR12D3	0.002879	0.010256	-2.54076
	196	SH3D19	0.0028806	0.01026	-2.54052
	197	NAP1L4	0.0028925	0.0103	-2.53873
	198	FANCG	0.002903	0.01034	-2.53715
	199	CCDC3	0.0029084	0.01036	-2.53635
	200	SLCO1B1	0.0029354	0.010462	-2.53233
	201	ELK1	0.0029446	0.01049	-2.53097
	202	TCF20	0.0029966	0.010667	-2.52337
	203	PI3	0.0029985	0.010675	-2.5231
	204	KRTAP2-2	0.0030385	0.010817	-2.51734
	205	DHRS12	0.0030487	0.010852	-2.51589
	206	KCNT1	0.0030542	0.010872	-2.5151
	207	KIAA1958	0.0030575	0.010882	-2.51463
	208	DDX28	0.0030663	0.010908	-2.51339
	209	SYNJ2	0.003071	0.010923	-2.51272
	210	PIGX	0.0030925	0.010989	-2.50969
	211	OR2A42	0.0031007	0.011017	-2.50854
	212	DOCK10	0.0031043	0.0086211	-2.50804
	213	PIR	0.0031108	0.011054	-2.50713
	214	KAT7	0.0031169	0.0086605	-2.50628
	215	PANK3	0.0031514	0.011192	-2.5015
	216	PHF1	0.0031528	0.011194	-2.5013
	217	PPP1R2	0.003175	0.011276	-2.49826
	218	AGA	0.003189	0.011322	-2.49635
	219	HIAT1	0.003217	0.011425	-2.49255
	220	LIN7C	0.0032251	0.011457	-2.49146
	221	LCA5L	0.0032416	0.01152	-2.48924
	222	CXCL10	0.0032611	0.011589	-2.48664
	223	ANKRD30B	0.0032769	0.011643	-2.48454
	224	TSC22D3	0.0032876	0.011672	-2.48312
	225	RUNDC3B	0.0032965	0.011696	-2.48195
	226	SNX27	0.0033089	0.011742	-2.48032
	227	HDHD2	0.0033303	0.011818	-2.47752
	228	ZNF443	0.003355	0.011908	-2.47431
	229	NAV2	0.003361	0.011932	-2.47353
	230	ARPC1B	0.0033629	0.011941	-2.47329
	231	SH2B1	0.0033902	0.012033	-2.46977
	232	CXorf38	0.0033912	0.012037	-2.46965
	233	COMMD10	0.003413	0.012104	-2.46686
	234	SLC1A3	0.0034491	0.012237	-2.46229
	235	OR2T6	0.003465	0.012292	-2.4603
	236	PTK6	0.0034679	0.0123	-2.45993
	237	LRRC37A	0.0034781	0.012336	-2.45866
	238	PLB1	0.0035171	0.012472	-2.45382
	239	BARD1	0.0035406	0.012541	-2.45092
	240	EFTUD1	0.0035603	0.012604	-2.44851
	241	DDIT4	0.0036211	0.012822	-2.44116
	242	FAM78B	0.0036218	0.012824	-2.44108
	243	SLC41A2	0.0036457	0.012915	-2.43822
	244	ATRIP	0.0036516	0.012936	-2.43752
	245	CHMP6	0.0036516	0.012936	-2.43752
	246	BFSP2	0.0036553	0.012948	-2.43708
	247	TESC	0.0036732	0.013012	-2.43496
	248	ZNF800	0.0037191	0.013167	-2.42956
	249	ABRA	0.0037252	0.013185	-2.42885
	250	PET117	0.0037254	0.010301	-2.42883
	251	CYP3A4	0.0037302	0.013199	-2.42827
	252	OR2K2	0.0037342	0.013215	-2.4278
	253	CMTM5	0.0037568	0.013292	-2.42518
	254	COPB2	0.0037772	0.013359	-2.42283
	255	SDK2	0.0038293	0.013537	-2.41688
	256	CHUK	0.0038364	0.013568	-2.41608
	257	C2orf42	0.0038813	0.013722	-2.41102
	258	NMD3	0.0038841	0.013728	-2.41071
	259	KRTCAP2	0.0038987	0.013772	-2.40908
	260	NDC1	0.0039069	0.013796	-2.40817
	261	USP28	0.0039333	0.013885	-2.40524
	262	HIST1H2BD	0.0039367	0.013899	-2.40487
	263	ARHGEF33	0.0039759	0.014023	-2.40056
	264	MBD3L4	0.0039759	0.014023	-2.40056
	265	SELM	0.004034	0.01423	-2.39426
	266	LYVE1	0.0040373	0.014238	-2.39391
	267	EXOSC2	0.0040913	0.01128	-2.38814
	268	KATNBL1	0.0041094	0.014486	-2.38622
	269	TDRD3	0.0041154	0.014503	-2.38559
	270	CPEB4	0.0041154	0.014503	-2.38559
	271	MANSC4	0.0041186	0.014512	-2.38525
	272	ASNS	0.0041401	0.011405	-2.38299
	273	KIF15	0.004159	0.014658	-2.38101
	274	PLEKHG2	0.0041671	0.01468	-2.38017
	275	CFP	0.0041806	0.014719	-2.37876
	276	OR52E4	0.0041822	0.014726	-2.3786
	277	R3HCC1	0.0041934	0.014766	-2.37743
	278	PGRMC1	0.0041981	0.014783	-2.37695
	279	INS-IGF2	0.00421	0.014818	-2.37572
	280	DDX42	0.0042381	0.01492	-2.37283
	281	SPATA31C1	0.0042454	0.01494	-2.37208
	282	CHMP4B	0.0042974	0.015113	-2.36679
	283	KIF18B	0.0043045	0.015136	-2.36608
	284	PSMB11	0.0043075	0.015145	-2.36577
	285	FKBP10	0.0043123	0.01516	-2.36529
	286	HIVEP2	0.0043167	0.015172	-2.36485
	287	RALGPS2	0.0043288	0.015205	-2.36363
	288	VASP	0.0043458	0.015269	-2.36193
	289	FCER1G	0.0043494	0.015284	-2.36157
	290	DMRTA1	0.0043661	0.015343	-2.35991
	291	TRIML2	0.0043677	0.015349	-2.35975
	292	RMND1	0.004385	0.015415	-2.35803
	293	VEGFA	0.0044014	0.015462	-2.35641
	294	C19orf12	0.0044371	0.015577	-2.3529
	295	ANKRD6	0.0044514	0.01562	-2.3515
	296	LOC101928093	0.0044534	0.015628	-2.35131
	297	HDAC8	0.0044593	0.01565	-2.35073
	298	HHEX	0.0044641	0.01567	-2.35027
	299	TRIM37	0.0044768	0.015714	-2.34903
	300	SERHL2	0.0045017	0.012442	-2.34662
	301	SHOC2	0.0045054	0.015814	-2.34627
	302	TBL1Y	0.0045515	0.015971	-2.34185
	303	PRSS23	0.0045574	0.015989	-2.34128
	304	EIF2S1	0.0045685	0.016026	-2.34023
	305	TFAP2C	0.004571	0.016035	-2.33999
	306	PIK3R1	0.0045808	0.016066	-2.33906
	307	BHLHB9	0.0046094	0.016158	-2.33636
	308	ZBTB38	0.0046168	0.016185	-2.33566
	309	AEBP2	0.0046307	0.01623	-2.33435
	310	BPIFC	0.0046315	0.016233	-2.33428
	311	FOXR2	0.0046429	0.016274	-2.33321
	312	EMILIN1	0.0046429	0.016274	-2.33321
	313	PLA2G2A	0.0046503	0.016303	-2.33252
	314	EPN2	0.0046614	0.016336	-2.33148
	315	EFNB2	0.0047134	0.016527	-2.32667
	316	ZC3H18	0.0047461	0.01664	-2.32366
	317	ZNF454	0.0047598	0.016688	-2.32241
	318	NOL11	0.0047629	0.016694	-2.32213
	319	UBE2Q1	0.0047654	0.016702	-2.3219
	320	PPM1B	0.0048173	0.016884	-2.3172
	321	RELL1	0.0048344	0.016945	-2.31566
	322	POLR3GL	0.0048594	0.017028	-2.31342
	323	TRIM52	0.0048693	0.017066	-2.31253
	324	DTWD1	0.0048766	0.017088	-2.31188
	325	SNTA1	0.0048791	0.017099	-2.31166
	326	MYCN	0.0048907	0.017135	-2.31063
	327	PLD5	0.0048998	0.017168	-2.30982
	328	TMEM47	0.0049196	0.017236	-2.30807
	329	HTR6	0.0049213	0.017243	-2.30792
	330	SLITRK2	0.004926	0.017256	-2.30751
	331	CDC42EP3	0.0049376	0.017296	-2.30648
	332	STAU2	0.0049391	0.017302	-2.30635
	333	XRCC4	0.0049677	0.017386	-2.30384
	334	IGF2BP3	0.0049733	0.017402	-2.30336
	335	C15orf56	0.0050089	0.017524	-2.30026
	336	STK24	0.0050155	0.017541	-2.29969
	337	CLEC1B	0.005022	0.017562	-2.29912
	338	TSSC1	0.0050253	0.017578	-2.29884
	339	HOXB2	0.0050263	0.017583	-2.29875
	340	ZC3H15	0.0050365	0.017617	-2.29787
	341	CWF19L2	0.0050365	0.017617	-2.29787
	342	GRPR	0.0050394	0.017627	-2.29762
	343	BAGE2	0.0050518	0.017674	-2.29655
	344	DSG3	0.0050649	0.017716	-2.29543
	345	WNT3	0.0050772	0.017762	-2.29438
	346	ACE2	0.0051009	0.017843	-2.29235
	347	NKX2-2	0.0051093	0.017873	-2.29164
	348	APITD1	0.0051154	0.017892	-2.29112
	349	FGFR3	0.0051203	0.017909	-2.2907
	350	NKX1-1	0.0051292	0.017937	-2.28995
	351	KCNQ3	0.005175	0.018078	-2.28609
	352	CIB2	0.0051812	0.018107	-2.28557
	353	GPR101	0.0052068	0.018189	-2.28343
	354	TRAF3IP1	0.0052093	0.0182	-2.28322
	355	ZNF446	0.0052226	0.018239	-2.28211
	356	PIGL	0.0052307	0.018267	-2.28144
	357	MATR3	0.0052332	0.018278	-2.28123
	358	LILRB5	0.0052342	0.018281	-2.28115
	359	KIAA1551	0.0052712	0.01841	-2.27809
	360	CHST11	0.0052851	0.018465	-2.27695
	361	OR10A4	0.0052902	0.018477	-2.27653
	362	KIR3DL2	0.0052907	0.018478	-2.27649
	363	NES	0.0053371	0.018632	-2.27269
	364	CDR1	0.0053444	0.018654	-2.2721
	365	TMEM161B	0.0053485	0.018667	-2.27177
	366	ALDOA	0.0053578	0.018695	-2.27101
	367	CT47A8	0.0053643	0.018719	-2.27049
	368	PRKCZ	0.0053754	0.018752	-2.26959
	369	TMEM176A	0.0053891	0.01879	-2.26848
	370	NDUFB5	0.0053915	0.018802	-2.26829
	371	ARL2	0.0053959	0.018814	-2.26794
	372	CSTF3	0.0054001	0.018831	-2.2676
	373	GRAPL	0.0054005	0.018832	-2.26757
	374	LOC388436	0.005441	0.018973	-2.26432
	375	KHDRBS2	0.0054751	0.019081	-2.26161
	376	SAE1	0.0054874	0.019121	-2.26063
	377	CHAD	0.005493	0.019147	-2.26019
	378	FRG2C	0.005516	0.019223	-2.25838
	379	NPIPA8	0.0055273	0.019253	-2.25749
	380	GSAP	0.0055449	0.019309	-2.25611
	381	ATP6V1A	0.0055639	0.019375	-2.25462
	382	FGFR4	0.0055758	0.015299	-2.25369
	383	SLC25A40	0.0055821	0.019433	-2.2532
	384	GBP5	0.0055969	0.019484	-2.25205
	385	FAM180A	0.0056126	0.019532	-2.25084
	386	PPIAL4E	0.0056126	0.019532	-2.25084
	387	TRDN	0.0056488	0.019649	-2.24804
	388	ZNF544	0.0056717	0.019722	-2.24629
	389	INTS4	0.0057286	0.015708	-2.24195
	390	ALG5	0.0057323	0.019942	-2.24167
	391	ASPA	0.0057492	0.019988	-2.24039
	392	ZKSCAN2	0.0057527	0.019999	-2.24013
	393	CFHR3	0.0057595	0.020022	-2.23962
	394	FREM3	0.0057824	0.020099	-2.23789
	395	MUC7	0.0057945	0.020141	-2.23698
	396	PLA2G2C	0.0058047	0.020171	-2.23622
	397	FAM25G	0.0058357	0.020274	-2.23391
	398	TARDBP	0.0058566	0.020341	-2.23235
	399	STK4	0.0058599	0.020356	-2.23211
	400	TPRG1L	0.0058623	0.020365	-2.23193
	401	PGK1	0.0058671	0.02038	-2.23158
	402	EEF2KMT	0.0058726	0.020401	-2.23117
	403	ZNF501	0.0058726	0.020401	-2.23117
	404	IL10RA	0.0058848	0.020439	-2.23027
	405	C16orf95	0.0059026	0.020503	-2.22896
	406	PRR15L	0.0059139	0.020536	-2.22813
	407	HSPB2	0.0059393	0.020624	-2.22626
	408	DEPDC7	0.0059405	0.020627	-2.22618
	409	BTNL8	0.0059536	0.020665	-2.22522
	410	KLHL29	0.0059605	0.02069	-2.22472
	411	SCEL	0.0059945	0.01642	-2.22225
	412	FAIM	0.0060145	0.020871	-2.2208
	413	HSPA14	0.0060209	0.020891	-2.22034
	414	NIT1	0.0060345	0.020938	-2.21936
	415	VWC2L	0.0060528	0.020996	-2.21804
	416	RHBDL3	0.0060644	0.02104	-2.21721
	417	DHRS2	0.006078	0.021087	-2.21624
	418	TGFBR1	0.0061042	0.021166	-2.21437
	419	MCAM	0.0061163	0.021205	-2.21351
	420	GRAMD3	0.0061346	0.021255	-2.21221
	421	DCAF13	0.0061683	0.021369	-2.20983
	422	PBDC1	0.0062506	0.021644	-2.20408
	423	PCDHA12	0.0062721	0.02172	-2.20259
	424	MC4R	0.0062908	0.021773	-2.20129
	425	AMTN	0.006324	0.021883	-2.19901
	426	ZNF514	0.0063374	0.021924	-2.19809
	427	SFXN3	0.0063445	0.021953	-2.1976
	428	ERICH1	0.0063452	0.017325	-2.19755
	429	RNH1	0.006376	0.022061	-2.19545
	430	BCR	0.006398	0.022129	-2.19396
	431	RHOBTB2	0.0064279	0.022232	-2.19193
	432	CLEC3A	0.0064602	0.022345	-2.18975
	433	C6orf229	0.0064798	0.022405	-2.18844
	434	WDR5B	0.006484	0.022417	-2.18816
	435	KRT31	0.0065115	0.022502	-2.18632
	436	PCCB	0.0065257	0.022551	-2.18537
	437	THUMPD2	0.0065317	0.022564	-2.18497
	438	ASPSCR1	0.0065405	0.022591	-2.18439
	439	SERBP1	0.006543	0.022596	-2.18422
	440	TAS2R13	0.0065725	0.022699	-2.18227
	441	STYK1	0.0065787	0.022715	-2.18186
	442	ZNF780B	0.0065837	0.022728	-2.18153
	443	UBE2T	0.006585	0.022734	-2.18144
	444	NDNF	0.0065909	0.02275	-2.18106
	445	MUC17	0.0065998	0.022777	-2.18047
	446	ZNF429	0.0066216	0.022844	-2.17904
	447	NPFFR2	0.0066356	0.022886	-2.17812
	448	CCDC36	0.0066495	0.022932	-2.17721
	449	TTBK2	0.0066596	0.022968	-2.17655
	450	ZMAT1	0.0066695	0.023001	-2.17591
	451	WDR36	0.0066875	0.023058	-2.17474
	452	MRPL36	0.0066977	0.023089	-2.17407
	453	C6orf62	0.0067494	0.023261	-2.17073
	454	HOXA6	0.0067913	0.023387	-2.16805
	455	RAPGEF1	0.0067945	0.023395	-2.16784
	456	SLC25A13	0.0068088	0.023436	-2.16693
	457	NTN1	0.0068432	0.023548	-2.16474
	458	HPSE2	0.0068449	0.023554	-2.16463
	459	COL4A2	0.006881	0.023664	-2.16235
	460	LPL	0.0068852	0.023676	-2.16208
	461	NR1I3	0.0068951	0.023704	-2.16146
	462	AK8	0.0069283	0.023816	-2.15937
	463	ZNF329	0.0069512	0.023891	-2.15794
	464	C10orf113	0.0069553	0.023901	-2.15768
	465	TXNDC8	0.006969	0.023949	-2.15683
	466	C15orf52	0.006976	0.023973	-2.15639
	467	GET4	0.0070004	0.024058	-2.15488
	468	CTNNBL1	0.0070148	0.024099	-2.15398
	469	ASH2L	0.0070227	0.024118	-2.1535
	470	DSTYK	0.0070508	0.024213	-2.15176
	471	SSFA2	0.0070805	0.024299	-2.14994
	472	OR2C3	0.0070939	0.024336	-2.14911
	473	ACTR3	0.0070965	0.024346	-2.14896
	474	NLRP1	0.0071027	0.024375	-2.14858
	475	ZNF750	0.0071103	0.024398	-2.14811
	476	COQ6	0.0071112	0.024401	-2.14806
	477	FAM166B	0.0071175	0.024424	-2.14767
	478	SF3B2	0.0071243	0.019375	-2.14726
	479	DYRK2	0.0071367	0.024485	-2.1465
	480	SRM	0.0071404	0.024498	-2.14628
	481	SERPINE2	0.0071546	0.024552	-2.14541
	482	SH3RF1	0.0071641	0.024585	-2.14484
	483	ZNF665	0.0071971	0.024694	-2.14284
	484	CPNE1	0.0072023	0.024711	-2.14253
	485	NAGA	0.0072065	0.024723	-2.14228
	486	DYNLRB1	0.0072094	0.024733	-2.1421
	487	UBXN2A	0.007267	0.024912	-2.13864
	488	COL4A6	0.0072953	0.025012	-2.13696
	489	MYPOP	0.0073008	0.025027	-2.13663
	490	PECAM1	0.0073103	0.02506	-2.13606
	491	FAM212A	0.0073216	0.0251	-2.13539
	492	C9orf47	0.007332	0.025133	-2.13478
	493	OR4N4	0.0073434	0.025169	-2.1341
	494	AMHR2	0.0073622	0.025232	-2.13299
	495	RPL6	0.0073785	0.025282	-2.13203
	496	WRB	0.0073892	0.025314	-2.1314
	497	ADAM8	0.0073999	0.02536	-2.13077
	498	RAPGEF2	0.007414	0.025409	-2.12995
	499	RAB2B	0.0074413	0.025503	-2.12835
	500	CENPP	0.0074423	0.020192	-2.12829
	501	COPA	0.007447	0.025523	-2.12802
	502	SMPX	0.0074612	0.025569	-2.12719
	503	DTX3L	0.0074628	0.025575	-2.1271
	504	PIGT	0.0074677	0.025589	-2.12681
	505	GNPNAT1	0.00749	0.02566	-2.12552
	506	NHP2L1	0.0075137	0.020382	-2.12415
	507	CRMP1	0.0075249	0.025779	-2.1235
	508	UFSP1	0.0075362	0.025813	-2.12285
	509	TMEM159	0.0075437	0.025835	-2.12242
	510	PDGFC	0.0075437	0.025835	-2.12242
	511	SEPTIN6	0.0075524	0.025858	-2.12192
	512	HYLS1	0.0075576	0.025877	-2.12162
	513	FAM20A	0.0075616	0.025897	-2.12139
	514	ZFP91	0.0075703	0.025929	-2.12089
	515	FAM3A	0.0075841	0.025969	-2.1201
	516	SCYL1	0.0075894	0.025992	-2.11979
	517	ZCRB1	0.0076	0.026029	-2.11919
	518	LGALS3	0.0076037	0.026044	-2.11898
	519	SLC22A17	0.0076065	0.02605	-2.11882
	520	GDPD1	0.0076106	0.026056	-2.11858
	521	TUBGCP5	0.0076216	0.026081	-2.11795
	522	ULK1	0.0076261	0.026096	-2.1177
	523	GOLGA6L1	0.0076712	0.026228	-2.11514
	524	TAF3	0.0076734	0.026234	-2.11501
	525	FIBP	0.0077085	0.026338	-2.11303
	526	MOCS3	0.0077242	0.026398	-2.11215
	527	RBM8A	0.0077242	0.026398	-2.11215
	528	MTERF4	0.0077242	0.026398	-2.11215
	529	CCDC81	0.0077277	0.026409	-2.11195
	530	DEFB130	0.0077404	0.026452	-2.11124
	531	MIEF1	0.0077568	0.026504	-2.11032
	532	COLEC12	0.0077772	0.026567	-2.10918
	533	CDKAL1	0.0078188	0.026693	-2.10686
	534	C9orf135	0.0078242	0.026712	-2.10656
	535	CENPM	0.007829	0.026724	-2.10629
	536	RPLP0	0.0078355	0.026748	-2.10593
	537	MYO16	0.0078809	0.026891	-2.10342
	538	ZNF408	0.0078939	0.026934	-2.10271
	539	CD244	0.0079104	0.02699	-2.1018
	540	TNRC6B	0.0079212	0.027022	-2.10121
	541	BRD3	0.0079328	0.027062	-2.10057
	542	NACAD	0.0079445	0.027093	-2.09993
	543	PTK2B	0.0079488	0.027104	-2.0997
	544	BIRC2	0.0079537	0.027122	-2.09943
	545	PAGE5	0.0079916	0.027247	-2.09737
	546	TOMM70A	0.0080365	0.027372	-2.09493
	547	ARGFX	0.008071	0.027486	-2.09307
	548	SCN3A	0.0080884	0.027548	-2.09214
	549	ACER3	0.0081388	0.027706	-2.08944
	550	TBC1D9	0.0081402	0.027711	-2.08936
	551	UBE2L3	0.0081633	0.022082	-2.08813
	552	PAAF1	0.0081772	0.027833	-2.0874
	553	DMRTC1B	0.0081921	0.027874	-2.0866
	554	EXTL3	0.0081936	0.027879	-2.08653
	555	TANC2	0.0082431	0.028045	-2.08391
	556	XKR5	0.0082439	0.028046	-2.08387
	557	CYP2E1	0.0082486	0.028067	-2.08362
	558	DRG1	0.0082853	0.028185	-2.08169
	559	SLC35B3	0.0082873	0.028191	-2.08159
	560	VDAC2	0.0082958	0.028219	-2.08114
	561	GK5	0.0082974	0.028225	-2.08106
	562	TMEM87A	0.0083154	0.028285	-2.08012
	563	TMEM179B	0.0083463	0.02838	-2.07851
	564	USP3	0.0083476	0.028385	-2.07844
	565	ZBTB4	0.0083703	0.028462	-2.07726
	566	RDH8	0.0083995	0.028544	-2.07575
	567	DIS3L2	0.0084064	0.028566	-2.07539
	568	SCG2	0.0084147	0.02859	-2.07496
	569	GMFB	0.0084491	0.028704	-2.07319
	570	RPL18A	0.0084605	0.028736	-2.0726
	571	CTAGE9	0.0084605	0.028736	-2.0726
	572	NOMO2	0.0085031	0.02887	-2.07042
	573	CSGALNACT2	0.0085062	0.02888	-2.07026
	574	ADGRF3	0.008511	0.028895	-2.07002
	575	GEMIN5	0.0085315	0.028956	-2.06897
	576	OPTC	0.008555	0.029035	-2.06778
	577	SNED1	0.0085655	0.02907	-2.06725
	578	C2orf16	0.0085726	0.029092	-2.06689
	579	CRACR2A	0.0085786	0.029114	-2.06658
	580	FAM69A	0.0085859	0.029133	-2.06621
	581	LRRC34	0.0085936	0.029151	-2.06582
	582	PRSS54	0.0085992	0.029172	-2.06554
	583	ATXN7L2	0.0086068	0.02919	-2.06516
	584	CCDC54	0.0086429	0.029314	-2.06334
	585	COL6A2	0.0086611	0.029371	-2.06243
	586	TLR3	0.0086804	0.029426	-2.06146
	587	RCVRN	0.0087105	0.02952	-2.05996
	588	EGLN3	0.0087343	0.029603	-2.05877
	589	FAM179B	0.0087474	0.029635	-2.05812
	590	FCN2	0.0087571	0.029668	-2.05764
	591	CANX	0.0087576	0.02967	-2.05761
	592	MAGI2	0.0087623	0.029684	-2.05738
	593	GBP4	0.0087858	0.029755	-2.05622
	594	FAM198B	0.0087895	0.029764	-2.05604
	595	SP9	0.0087982	0.029788	-2.05561
	596	CYP4F8	0.0088042	0.029812	-2.05531
	597	MYOZ1	0.0088083	0.029821	-2.05511
	598	KRTAP3-2	0.0088117	0.02983	-2.05494
	599	KRTAP27-1	0.0088192	0.029857	-2.05457
	600	MED25	0.0088388	0.029919	-2.05361
	601	SLC23A3	0.0088546	0.029973	-2.05283
	602	ZNF233	0.0088585	0.029982	-2.05264
	603	ACHE	0.008866	0.030013	-2.05227
	604	AFG3L2	0.0089146	0.023995	-2.0499
	605	FAM205A	0.0089178	0.030169	-2.04974
	606	C2CD5	0.0089696	0.030337	-2.04723
	607	AARS2	0.0089825	0.030381	-2.0466
	608	RUNX2	0.008984	0.030383	-2.04653
	609	KCNV1	0.0089939	0.03041	-2.04605
	610	TNP2	0.0089993	0.03043	-2.04579
	611	ASCL4	0.0090215	0.030498	-2.04472
	612	ACTR1B	0.0090374	0.030555	-2.04396
	613	CEP95	0.0090374	0.030555	-2.04396
	614	UGT2A2	0.0090508	0.024355	-2.04331
	615	TMEM68	0.0090613	0.030633	-2.04281
	616	VWF	0.0090733	0.03067	-2.04223
	617	PIK3R3	0.0090989	0.030743	-2.04101
	618	FRS3	0.0091177	0.030798	-2.04011
	619	TRNAU1AP	0.0091195	0.030803	-2.04003
	620	DPEP2	0.0091234	0.030816	-2.03984
	621	OR5AP2	0.0091311	0.030842	-2.03948
	622	SNX1	0.0091596	0.03093	-2.03812
	623	PARP2	0.0091769	0.030992	-2.0373
	624	ENO1	0.0091947	0.031049	-2.03646
	625	CLASP1	0.0091988	0.031061	-2.03627
	626	CCDC160	0.0092169	0.031123	-2.03542
	627	SRP9	0.0092287	0.031162	-2.03486
	628	SFTPA2	0.0092479	0.031224	-2.03396
	629	RNF25	0.0092581	0.031252	-2.03348
	630	SLC25A42	0.0092685	0.031283	-2.03299
	631	KCND2	0.0092802	0.031319	-2.03244
	632	DNAJC3	0.0092805	0.031319	-2.03243
	633	ZNF578	0.009286	0.031339	-2.03217
	634	AKR1C4	0.0092886	0.031347	-2.03205
	635	GAB1	0.0092976	0.031378	-2.03163
	636	FAM43B	0.0093179	0.031437	-2.03068
	637	AREL1	0.0093181	0.031437	-2.03067
	638	VPS18	0.0093253	0.031458	-2.03034
	639	FSCN3	0.0093323	0.031479	-2.03001
	640	TBC1D10B	0.0093841	0.031647	-2.02761
	641	SEC14L3	0.0093865	0.031656	-2.0275
	642	MLLT6	0.009397	0.031687	-2.02701
	643	EXOC1	0.0094146	0.031743	-2.0262
	644	EDC3	0.0094331	0.031791	-2.02535
	645	ATL3	0.0094602	0.031869	-2.0241
	646	CAMKK2	0.0094686	0.031895	-2.02371
	647	PPIP5K2	0.0094789	0.031921	-2.02324
	648	TLE4	0.0095175	0.032037	-2.02148
	649	CKAP2	0.0095208	0.032045	-2.02133
	650	FAM127C	0.0095353	0.032091	-2.02067
	651	DSCAML1	0.0095381	0.032104	-2.02054
	652	NDUFA1	0.0095396	0.032106	-2.02047
	653	P2RY11	0.0095843	0.032254	-2.01844
	654	OTUD1	0.0095911	0.032271	-2.01813
	655	GIMD1	0.0095914	0.032272	-2.01812
	656	GTF2IRD2B	0.0096031	0.032302	-2.01759
	657	HS6ST1	0.009615	0.032341	-2.01705
	658	U2SURP	0.0096298	0.032397	-2.01638
	659	OLIG1	0.0096431	0.032438	-2.01578
	660	ZNF705D	0.009652	0.032468	-2.01538
	661	ANKRD45	0.0096649	0.032504	-2.0148
	662	NPTX1	0.0096683	0.032515	-2.01465
	663	SLC25A24	0.0096949	0.032608	-2.01346
	664	DDX52	0.0097148	0.032686	-2.01257
	665	PDE5A	0.0097159	0.032689	-2.01252
	666	SLC26A5	0.0097357	0.032755	-2.01163
	667	ZHX3	0.0097467	0.032788	-2.01114
	668	CPLX2	0.0097975	0.032952	-2.00888
	669	ZNF786	0.0097985	0.032955	-2.00884
	670	ACP2	0.0098054	0.032972	-2.00853
	671	CDKN2C	0.0098503	0.033117	-2.00655
	672	ZNF594	0.0098556	0.026432	-2.00632
	673	PHACTR2	0.0098652	0.033167	-2.00589
	674	CD207	0.0098714	0.033186	-2.00562
	675	RELB	0.0099072	0.03329	-2.00405
	676	C15orf40	0.0099178	0.033323	-2.00358
	677	LONRF3	0.0099284	0.033355	-2.00312
	678	CST1	0.0099433	0.033395	-2.00247
	679	REM1	0.0099523	0.033423	-2.00208
	680	GTPBP3	0.0099539	0.033427	-2.00201
	681	KIAA1671	0.010015	0.033617	-1.99935
	682	PUF60	0.010046	0.033703	-1.99801
	683	ZNF221	0.010057	0.033735	-1.99753
	684	CLCNKA	0.010089	0.03382	-1.99615
	685	CNNM1	0.010109	0.033887	-1.99529
	686	FBXL14	0.010161	0.03407	-1.99306
	687	PPM1D	0.010177	0.034115	-1.99238
	688	CCDC186	0.010181	0.034123	-1.99221
	689	PRAMEF8	0.010198	0.034171	-1.99148
	690	NEDD1	0.010213	0.034215	-1.99085
	691	NDUFB9	0.010228	0.034266	-1.99021
	692	CD274	0.010241	0.034305	-1.98966
	693	PUSL1	0.010265	0.034386	-1.98864
	694	ARID3A	0.010287	0.034458	-1.98771
	695	IL6R	0.010368	0.034716	-1.98431
	696	RARB	0.010376	0.034734	-1.98397
	697	TRIM61	0.01042	0.034876	-1.98213
	698	PPP2R5A	0.010422	0.034881	-1.98205
	699	GPN2	0.010433	0.034916	-1.98159
	700	ABHD6	0.010456	0.034996	-1.98063
	701	GALNT1	0.010472	0.035049	-1.97997
	702	ATN1	0.01051	0.035161	-1.9784
	703	RELN	0.010523	0.035203	-1.97786
	704	FBXO2	0.010529	0.035222	-1.97761
	705	STRA13	0.010575	0.035359	-1.97572
	706	NSL1	0.010601	0.028342	-1.97465
	707	ZNF573	0.010609	0.035472	-1.97433
	708	GIMAP6	0.010616	0.035503	-1.97404
	709	PKD1	0.010624	0.035529	-1.97371
	710	GKN1	0.010627	0.035538	-1.97359
	711	USMG5	0.010675	0.035677	-1.97163
	712	KLHDC2	0.010679	0.035693	-1.97147
	713	ZBP1	0.010685	0.035709	-1.97123
	714	HERC3	0.01071	0.035784	-1.97021
	715	NPLOC4	0.010775	0.035994	-1.96758
	716	SCPEP1	0.010782	0.036023	-1.9673
	717	ZMYM1	0.010799	0.036079	-1.96662
	718	MCCC1	0.01081	0.036113	-1.96617
	719	RPAP1	0.010812	0.028891	-1.96609
	720	ZNF729	0.010821	0.036139	-1.96573
	721	HES6	0.010834	0.036183	-1.96521
	722	TYR	0.010879	0.036325	-1.96341
	723	KRT26	0.010883	0.036337	-1.96325
	724	GLS	0.010915	0.036436	-1.96198
	725	DRD4	0.010936	0.036501	-1.96114
	726	POLB	0.010937	0.036505	-1.9611
	727	LARS	0.010946	0.036529	-1.96074
	728	NPHP3	0.010989	0.036665	-1.95904
	729	PNCK	0.01101	0.03673	-1.95821
	730	POTEB	0.011067	0.036915	-1.95597
	731	USP4	0.011085	0.036973	-1.95526
	732	RWDD2B	0.011093	0.036999	-1.95495
	733	SPANXN3	0.011144	0.037176	-1.95296
	734	VIT	0.011193	0.037319	-1.95105
	735	FRG2	0.011203	0.037352	-1.95067
	736	CDK15	0.011225	0.037412	-1.94981
	737	KRTAP1-4	0.01125	0.03748	-1.94885
	738	SLC2A1	0.011251	0.037484	-1.94881
	739	TIMM23	0.011283	0.037588	-1.94758
	740	ZNF14	0.011287	0.037602	-1.94742
	741	RAD1	0.0113	0.037645	-1.94692
	742	RGS17	0.011312	0.037683	-1.94646
	743	PDCD7	0.011343	0.037775	-1.94527
	744	BCL6B	0.011351	0.037799	-1.94497
	745	ZSWIM6	0.011353	0.037802	-1.94489
	746	HHAT	0.011374	0.037863	-1.94409
	747	LOC100130357	0.011379	0.030314	-1.9439
	748	TGM2	0.011401	0.037941	-1.94306
	749	CSTA	0.011432	0.038033	-1.94188
	750	MCEMP1	0.01144	0.038063	-1.94157
	751	ULBP2	0.011506	0.038264	-1.93908
	752	C7orf65	0.011519	0.03831	-1.93859
	753	PPIB	0.011558	0.038426	-1.93712
	754	CREB3L1	0.011565	0.038449	-1.93685
	755	FAM135A	0.011565	0.038449	-1.93685
	756	CHL1	0.011584	0.038502	-1.93614
	757	SGSM3	0.011584	0.038502	-1.93614
	758	KRTAP10-3	0.011597	0.038543	-1.93565
	759	MAT2A	0.011598	0.030833	-1.93562
	760	POFUT1	0.0116	0.038551	-1.93554
	761	TRIM73	0.011606	0.038567	-1.93532
	762	ASB4	0.01161	0.038574	-1.93517
	763	TEX30	0.011617	0.0386	-1.93491
	764	YY1AP1	0.011662	0.038723	-1.93323
	765	IFT80	0.01168	0.038779	-1.93256
	766	CCDC39	0.011706	0.038862	-1.93159
	767	VPS45	0.011713	0.03888	-1.93133
	768	TSPAN13	0.011746	0.038979	-1.93011
	769	FAM178A	0.011746	0.038979	-1.93011
	770	ZBBX	0.011765	0.039044	-1.92941
	771	SMC2	0.01178	0.039087	-1.92885
	772	TTC31	0.011785	0.039108	-1.92867
	773	FCRL4	0.01179	0.03131	-1.92849
	774	HIST1H3C	0.011806	0.039173	-1.9279
	775	PANX1	0.011817	0.039205	-1.92749
	776	KCTD9	0.011825	0.039231	-1.9272
	777	RPL27A	0.011857	0.031489	-1.92603
	778	GPX1	0.01192	0.039517	-1.92372
	779	TAAR1	0.011963	0.03965	-1.92216
	780	FBXO25	0.011972	0.039673	-1.92183
	781	SUN1	0.011975	0.039684	-1.92172
	782	SYTL4	0.011982	0.039708	-1.92147
	783	RBM12	0.012041	0.039891	-1.91934
	784	RNF175	0.012049	0.039908	-1.91905
	785	FAM107B	0.012064	0.039953	-1.91851
	786	SDHC	0.01207	0.039971	-1.91829
	787	OR10X1	0.012091	0.040038	-1.91754
	788	SERPINB12	0.012103	0.040078	-1.91711
	789	CDC42BPA	0.012112	0.040103	-1.91678
	790	OR4K2	0.012127	0.040159	-1.91625
	791	GID4	0.012136	0.040181	-1.91592
	792	MYH14	0.012147	0.040218	-1.91553
	793	EXD3	0.012167	0.040279	-1.91482
	794	ERAP1	0.012179	0.040313	-1.91439
	795	NCDN	0.012186	0.040331	-1.91414
	796	LDHAL6A	0.01219	0.040347	-1.914
	797	ZNF410	0.012218	0.040431	-1.913
	798	FAM150B	0.01223	0.040479	-1.91257
	799	FOXJ1	0.012269	0.040593	-1.91119
	800	S100A8	0.012279	0.040619	-1.91084
	801	C7orf61	0.012282	0.04063	-1.91073
	802	GAPDH	0.012318	0.032632	-1.90946
	803	S100B	0.012352	0.040845	-1.90826
	804	FAT2	0.012367	0.04089	-1.90774
	805	MUSK	0.012385	0.040938	-1.9071
	806	RHOXF1	0.012389	0.040949	-1.90696
	807	PKLR	0.012437	0.04109	-1.90528
	808	OXER1	0.012437	0.041091	-1.90528
	809	CTLA4	0.012439	0.041097	-1.90521
	810	DNAJB2	0.012454	0.041144	-1.90469
	811	NLRP9	0.012462	0.041167	-1.90441
	812	SRP68	0.012464	0.04117	-1.90434
	813	CD84	0.012489	0.041246	-1.90347
	814	KAT8	0.012528	0.033145	-1.90212
	815	NFATC2	0.012537	0.041392	-1.90181
	816	PSD	0.012592	0.04157	-1.89991
	817	FBXL5	0.012626	0.041679	-1.89873
	818	COLEC11	0.012681	0.04185	-1.89685
	819	APOL5	0.012696	0.041901	-1.89633
	820	GPR180	0.01271	0.041944	-1.89585
	821	CKAP4	0.012725	0.041993	-1.89534
	822	SLC16A2	0.012725	0.041993	-1.89534
	823	RGPD1	0.012729	0.04201	-1.89521
	824	BLNK	0.012768	0.042118	-1.89388
	825	GLRX5	0.012793	0.042191	-1.89303
	826	SET	0.012799	0.042211	-1.89282
	827	UBAP2	0.012799	0.042211	-1.89282
	828	SAXO1	0.012804	0.04223	-1.89265
	829	PSMA5	0.01285	0.042384	-1.8911
	830	ZNF780A	0.012851	0.042387	-1.89106
	831	RNF39	0.012877	0.034026	-1.89019
	832	WBP2NL	0.012877	0.042459	-1.89019
	833	TPTE	0.012887	0.04249	-1.88985
	834	SLC27A5	0.012902	0.04254	-1.88934
	835	GOLGA8K	0.012904	0.042546	-1.88928
	836	CLN5	0.012938	0.042656	-1.88813
	837	RPL7L1	0.012962	0.042734	-1.88733
	838	PAPOLB	0.012993	0.042824	-1.88629
	839	NPAS4	0.012997	0.03432	-1.88616
	840	CACNA1I	0.013006	0.042861	-1.88586
	841	HIST2H2BF	0.013006	0.042863	-1.88586
	842	PTCRA	0.013017	0.042895	-1.88549
	843	FAN1	0.013035	0.042953	-1.88489
	844	RNPC3	0.013057	0.043022	-1.88416
	845	MIB1	0.013068	0.043054	-1.88379
	846	BEST1	0.013075	0.043071	-1.88356
	847	ROM1	0.013095	0.043128	-1.88289
	848	CYLC1	0.013095	0.043128	-1.88289
	849	SPOPL	0.013109	0.043182	-1.88243
	850	PPP1R12A	0.013115	0.043195	-1.88223
	851	MALL	0.013116	0.043197	-1.8822
	852	GOLGA8O	0.013142	0.043265	-1.88134
	853	RPS2	0.013157	0.043301	-1.88084
	854	RHOV	0.013161	0.043318	-1.88071
	855	MCFD2	0.013166	0.043335	-1.88055
	856	KCND1	0.013208	0.043463	-1.87916
	857	MGP	0.013212	0.043474	-1.87903
	858	COPZ2	0.013229	0.043531	-1.87847
	859	NBPF15	0.013231	0.043541	-1.87841
	860	HACE1	0.013231	0.043541	-1.87841
	861	SPDYE1	0.013237	0.043566	-1.87821
	862	SURF1	0.013264	0.043647	-1.87733
	863	RNF19A	0.013273	0.043676	-1.87703
	864	NRIP2	0.013289	0.043724	-1.87651
	865	TAF7L	0.013313	0.043806	-1.87572
	866	PRR34	0.013316	0.043815	-1.87563
	867	TMA7	0.013363	0.043965	-1.8741
	868	SNRPB2	0.013367	0.043976	-1.87397
	869	KRT2	0.01347	0.044284	-1.87063
	870	FOXD4L4	0.01348	0.044314	-1.87031
	871	CBY3	0.013489	0.044341	-1.87002
	872	GPX6	0.013516	0.04443	-1.86915
	873	OR5H14	0.013522	0.044453	-1.86896
	874	GFM1	0.013537	0.04449	-1.86848
	875	VDAC1	0.013539	0.044497	-1.86841
	876	EP400	0.013543	0.044509	-1.86829
	877	CCR1	0.013556	0.044547	-1.86787
	878	MAGEA9B	0.013574	0.0446	-1.86729
	879	TVP23C	0.013577	0.044608	-1.8672
	880	HAPLN4	0.013578	0.044613	-1.86716
	881	SSRP1	0.013601	0.044676	-1.86643
	882	RIMBP3C	0.013611	0.044707	-1.86611
	883	SLC22A16	0.013625	0.044761	-1.86566
	884	DPM2	0.01363	0.044782	-1.8655
	885	TMEM92	0.013642	0.04481	-1.86512
	886	ACBD6	0.013644	0.044817	-1.86506
	887	CCDC85B	0.013652	0.04484	-1.8648
	888	BCL9L	0.013662	0.044868	-1.86449
	889	TSSK1B	0.013669	0.044893	-1.86426
	890	CAGE1	0.013671	0.044899	-1.8642
	891	AP1G2	0.013693	0.044972	-1.8635
	892	CCDC7	0.013704	0.045	-1.86315
	893	WNT3A	0.013718	0.045035	-1.86271
	894	LAIR1	0.013729	0.045069	-1.86236
	895	INTS10	0.013744	0.045117	-1.86189
	896	CT45A5	0.01379	0.045259	-1.86044
	897	RFX1	0.013809	0.045322	-1.85984
	898	CDKN3	0.013832	0.045399	-1.85912
	899	SENP6	0.013866	0.045505	-1.85805
	900	CACNA1G	0.013882	0.045556	-1.85755
	901	TBX6	0.013884	0.045562	-1.85749
	902	SAP130	0.013911	0.045644	-1.85664
	903	FLVCR1	0.01393	0.045707	-1.85605
	904	TNFSF4	0.013935	0.045717	-1.85589
	905	ATL2	0.013946	0.045744	-1.85555
	906	MED1	0.014013	0.045951	-1.85347
	907	C17orf104	0.014035	0.046013	-1.85279
	908	ZGPAT	0.014038	0.046018	-1.85269
	909	HIRIP3	0.01406	0.036979	-1.85201
	910	SNX15	0.014082	0.046156	-1.85134
	911	HOXD11	0.01409	0.046185	-1.85109
	912	DEFB112	0.014133	0.046315	-1.84977
	913	MEGF6	0.014142	0.046341	-1.84949
	914	PPP1R14C	0.014146	0.046354	-1.84937
	915	EIF3E	0.01417	0.046425	-1.84863
	916	SIT1	0.014172	0.046431	-1.84857
	917	TAZ	0.014193	0.046497	-1.84793
	918	DALRD3	0.014216	0.046568	-1.84722
	919	SPATS1	0.014222	0.046582	-1.84704
	920	FCGR1B	0.014245	0.046665	-1.84634
	921	OR2Y1	0.014272	0.046743	-1.84552
	922	CNTNAP4	0.0143	0.046842	-1.84466
	923	KIAA0408	0.014311	0.04687	-1.84433
	924	GTF2A1	0.014312	0.046872	-1.8443
	925	KLHL34	0.014313	0.046875	-1.84427
	926	AKAP12	0.014343	0.046981	-1.84336
	927	MB	0.014348	0.046997	-1.84321
	928	POMK	0.014375	0.04708	-1.84239
	929	TSSK2	0.014381	0.047097	-1.84221
	930	KIF4A	0.0144	0.047158	-1.84164
	931	CAST	0.014474	0.047401	-1.83941
	932	OR6V1	0.014475	0.047404	-1.83938
	933	FOXD4L1	0.014503	0.047493	-1.83854
	934	ALG10	0.014505	0.047495	-1.83848
	935	PAX7	0.014544	0.047618	-1.83732
	936	ZFP57	0.014555	0.047657	-1.83699
	937	CARD10	0.014574	0.04771	-1.83642
	938	SLC25A10	0.014606	0.0478	-1.83547
	939	PRR3	0.01463	0.047873	-1.83476
	940	DIEXF	0.014636	0.047898	-1.83458
	941	HOXD4	0.014655	0.047948	-1.83401
	942	HCAR3	0.014658	0.047954	-1.83393
	943	ST3GAL5	0.014709	0.048082	-1.83242
	944	RASSF6	0.014734	0.048142	-1.83168
	945	CACUL1	0.01476	0.0482	-1.83091
	946	DDHD2	0.014761	0.048201	-1.83088
	947	CT83	0.014765	0.048211	-1.83077
	948	TAF15	0.014772	0.048225	-1.83056
	949	C3orf84	0.014772	0.048225	-1.83056
	950	PPP3R1	0.014792	0.048268	-1.82997
	951	CD79B	0.014839	0.048375	-1.8286
	952	MBTD1	0.014864	0.048442	-1.82786
	953	OR8B12	0.014916	0.048564	-1.82635
	954	PRRX2	0.014926	0.048587	-1.82606
	955	FRMD7	0.014966	0.048678	-1.82489
	956	USH1G	0.014967	0.048679	-1.82487
	957	NTRK2	0.014974	0.04869	-1.82466
	958	DLG3	0.014991	0.048733	-1.82417
	959	GRIK1	0.015019	0.04879	-1.82336
	960	PTGES3	0.015047	0.048851	-1.82255
	961	MICAL3	0.015071	0.048906	-1.82186
	962	NFXL1	0.015098	0.048965	-1.82108
	963	NISCH	0.015122	0.049017	-1.82039
	964	ZC3H6	0.015145	0.049065	-1.81973
	965	U2AF1L4	0.015174	0.049114	-1.8189
	966	BPGM	0.015211	0.049185	-1.81784
	967	PREX2	0.015225	0.049216	-1.81744
	968	CCDC64	0.015232	0.049228	-1.81724
	969	VPS9D1	0.015277	0.049322	-1.81596
	970	XPO5	0.015297	0.049369	-1.81539
	971	OSBPL11	0.015328	0.049437	-1.81451
	972	PTPN20	0.015367	0.049517	-1.81341
	973	KCNAB3	0.01538	0.049543	-1.81304
	974	BASP1	0.015404	0.049595	-1.81237
	975	RGMB	0.015427	0.049645	-1.81172
	976	KIAA1644	0.015432	0.049655	-1.81158
	977	RNF168	0.015502	0.049817	-1.80961
	978	RAB41	0.015535	0.049889	-1.80869
	979	ZFPM1	0.015643	0.050122	-1.80568
	980	CABLES1	0.015741	0.050326	-1.80297
	981	CCDC120	0.01577	0.050386	-1.80217
	982	LOC102724862	0.015774	0.041224	-1.80206
	983	TMLHE	0.015792	0.05043	-1.80156
	984	C8orf82	0.015811	0.05047	-1.80104
	985	BTBD8	0.015822	0.041345	-1.80074
	986	TSTA3	0.015844	0.05054	-1.80014
	987	PRR4	0.015844	0.050541	-1.80014
	988	RBAK-RBAKDN	0.015873	0.050614	-1.79934
	989	MFAP5	0.015896	0.050661	-1.79871
	990	SERPINA6	0.015942	0.050761	-1.79746
	991	GPRC6A	0.015945	0.050771	-1.79738
	992	ARHGEF3	0.015947	0.05078	-1.79732
	993	STRAP	0.015964	0.050825	-1.79686
	994	KCNC3	0.015999	0.050895	-1.79591
	995	FAM64A	0.016027	0.050968	-1.79515
	996	IKBIP	0.016047	0.051015	-1.79461
	997	CRYBA1	0.01605	0.051024	-1.79452
	998	DVL2	0.016102	0.051139	-1.79312
	999	PHF6	0.016137	0.05121	-1.79218
	1000	LRRC3C	0.016148	0.051236	-1.79188
	1001	AGPAT5	0.016205	0.051358	-1.79035
	1002	QRFP	0.016256	0.051488	-1.78899
	1003	RAB5B	0.016308	0.051601	-1.7876
	1004	GBGT1	0.016355	0.051693	-1.78635
	1005	POU6F1	0.016359	0.0517	-1.78624
	1006	COA6	0.016364	0.051709	-1.78611
	1007	NRG3	0.016379	0.051745	-1.78571
	1008	TRIP10	0.016394	0.051773	-1.78532
	1009	ELF5	0.016408	0.051804	-1.78494
	1010	BTBD17	0.016463	0.051938	-1.78349
	1011	NUCB2	0.016486	0.051974	-1.78288
	1012	USP42	0.016504	0.043067	-1.78241
	1013	KCNU1	0.016539	0.052085	-1.78149
	1014	SETD2	0.016566	0.052139	-1.78078
	1015	RPRD2	0.016569	0.052151	-1.7807
	1016	TNXB	0.016581	0.052174	-1.78039
	1017	GBP1	0.016595	0.052202	-1.78002
	1018	IL22RA2	0.016617	0.052261	-1.77945
	1019	EMP1	0.016659	0.052343	-1.77835
	1020	C2CD4A	0.016691	0.052407	-1.77752
	1021	PNMA2	0.016696	0.052418	-1.77739
	1022	ATG12	0.01672	0.052467	-1.77676
	1023	SEH1L	0.016753	0.043668	-1.77591
	1024	CRYL1	0.016772	0.052592	-1.77542
	1025	CYP3A43	0.016823	0.052695	-1.7741
	1026	KRT36	0.016875	0.052807	-1.77276
	1027	ATP6V1F	0.016909	0.052886	-1.77188
	1028	CKAP5	0.016909	0.052886	-1.77188
	1029	MCL1	0.016909	0.052886	-1.77188
	1030	DPYD	0.016909	0.052886	-1.77188
	1031	WBP4	0.016909	0.052886	-1.77188
	1032	LRRC37A3	0.016909	0.052886	-1.77188
	1033	RIN2	0.016978	0.053044	-1.77011
	1034	C12orf76	0.017029	0.053166	-1.76881
	1035	ANGPT2	0.017081	0.053278	-1.76749
	1036	WDR4	0.017209	0.053562	-1.76424
	1037	CCT8L2	0.017209	0.053562	-1.76424
	1038	IPO8	0.017214	0.053571	-1.76412
	1039	ZNF311	0.017251	0.05365	-1.76319
	1040	KCNMB1	0.017287	0.053727	-1.76228
	1041	SVOP	0.017294	0.05374	-1.7621
	1042	PROB1	0.017348	0.053863	-1.76075
	1043	DNAJC28	0.01739	0.053952	-1.7597
	1044	RUFY1	0.017426	0.054031	-1.7588
	1045	TXNDC12	0.017437	0.054052	-1.75853
	1046	OR2M3	0.017441	0.054058	-1.75843
	1047	ZMPSTE24	0.017453	0.054082	-1.75813
	1048	MTMR9	0.017468	0.05411	-1.75776
	1049	PSRC1	0.017513	0.054209	-1.75664
	1050	C1orf123	0.01752	0.054223	-1.75647
	1051	SLCO1C1	0.017529	0.054241	-1.75624
	1052	PAIP1	0.017645	0.054478	-1.75338
	1053	CCDC181	0.017647	0.054482	-1.75333
	1054	PIEZO2	0.017669	0.054523	-1.75279
	1055	EIF3F	0.017679	0.045955	-1.75254
	1056	HLX	0.017699	0.054588	-1.75205
	1057	CAMP	0.0177	0.054595	-1.75203
	1058	USP9X	0.017708	0.054608	-1.75183
	1059	PPP1R15B	0.017724	0.054646	-1.75144
	1060	PPP1R3E	0.01774	0.054682	-1.75105
	1061	GABPB2	0.01775	0.054704	-1.7508
	1062	WDR26	0.017779	0.054771	-1.75009
	1063	EDN1	0.017794	0.054805	-1.74973
	1064	ZNF714	0.017802	0.054824	-1.74953
	1065	KLF1	0.017842	0.05492	-1.74856
	1066	HOXD13	0.017853	0.054938	-1.74829
	1067	SCD	0.017905	0.055054	-1.74703
	1068	FLI1	0.017913	0.055077	-1.74683
	1069	PRAMEF15	0.017937	0.05512	-1.74625
	1070	CHMP1B	0.017956	0.055161	-1.74579
	1071	CCDC178	0.017957	0.055162	-1.74577
	1072	TMEM256	0.017992	0.05524	-1.74492
	1073	CTDSPL2	0.018007	0.055273	-1.74456
	1074	NMT2	0.018051	0.055358	-1.7435
	1075	C10orf62	0.018078	0.055425	-1.74285
	1076	IZUMO1R	0.018088	0.055441	-1.74261
	1077	ZDHHC11	0.018109	0.055494	-1.74211
	1078	CSH1	0.018111	0.055499	-1.74206
	1079	RGR	0.018129	0.055539	-1.74163
	1080	LRRC37A2	0.018133	0.055549	-1.74153
	1081	IFT52	0.018162	0.055607	-1.74084
	1082	WEE1	0.018166	0.055615	-1.74074
	1083	PKP4	0.018213	0.055718	-1.73962
	1084	ALDH18A1	0.018228	0.055751	-1.73926
	1085	GPR25	0.018242	0.055785	-1.73893
	1086	SAMHD1	0.018265	0.055837	-1.73838
	1087	XG	0.018316	0.055952	-1.73717
	1088	ATF7IP2	0.018318	0.055957	-1.73712
	1089	C19orf53	0.01833	0.05598	-1.73684
	1090	SMG1	0.018367	0.056052	-1.73596
	1091	NUDT16L1	0.018368	0.056054	-1.73594
	1092	ZNF765	0.018379	0.056078	-1.73568
	1093	SUCNR1	0.018419	0.056171	-1.73473
	1094	KIAA1549L	0.018439	0.056209	-1.73426
	1095	OVOL2	0.018439	0.056209	-1.73426
	1096	USP45	0.018459	0.056254	-1.73379
	1097	MKNK2	0.018471	0.056284	-1.73351
	1098	GLIPR2	0.018503	0.056358	-1.73276
	1099	MPPED1	0.018522	0.056399	-1.73231
	1100	CYP4F11	0.018535	0.056425	-1.73201
	1101	FAM157B	0.018552	0.056458	-1.73161
	1102	GEMIN6	0.018569	0.048089	-1.73121
	1103	IGSF11	0.018573	0.056514	-1.73112
	1104	PCF11	0.018579	0.056525	-1.73098
	1105	RHPN2	0.018625	0.056624	-1.7299
	1106	GON4L	0.018631	0.056636	-1.72976
	1107	SLC4A2	0.018664	0.056704	-1.729
	1108	HMX3	0.018674	0.056722	-1.72876
	1109	RAB38	0.018702	0.056777	-1.72811
	1110	SLC24A5	0.018706	0.056789	-1.72802
	1111	ZSCAN23	0.01874	0.056859	-1.72723
	1112	ISM1	0.018779	0.056938	-1.72633
	1113	KRT14	0.018827	0.057059	-1.72522
	1114	USP15	0.018831	0.057067	-1.72513
	1115	FSCN1	0.018849	0.057106	-1.72471
	1116	SFPQ	0.018854	0.035045	-1.7246
	1117	DTHD1	0.018861	0.05713	-1.72444
	1118	SEC16B	0.018882	0.057176	-1.72395
	1119	OR11L1	0.018914	0.057244	-1.72322
	1120	BAP1	0.018915	0.057247	-1.72319
	1121	OR4F17	0.018934	0.057293	-1.72276
	1122	MCCC2	0.018945	0.057315	-1.72251
	1123	SLC22A15	0.019012	0.057458	-1.72097
	1124	CTXN2	0.019036	0.057515	-1.72042
	1125	GOLGA8M	0.019039	0.057521	-1.72036
	1126	RTN4RL1	0.019068	0.05758	-1.71969
	1127	C17orf49	0.019088	0.057632	-1.71924
	1128	FKBP11	0.019089	0.057632	-1.71922
	1129	AMELX	0.019158	0.057775	-1.71765
	1130	KPNA3	0.019191	0.057835	-1.7169
	1131	GAGE1	0.019226	0.057913	-1.71611
	1132	SLC9A3R2	0.019242	0.057956	-1.71575
	1133	MRPL54	0.01926	0.057994	-1.71534
	1134	PLEKHG6	0.019281	0.058036	-1.71487
	1135	IFT88	0.019289	0.05806	-1.71469
	1136	NAT8B	0.019339	0.058176	-1.71357
	1137	CEND1	0.019342	0.058181	-1.7135
	1138	AHSA1	0.019345	0.058186	-1.71343
	1139	IL2RA	0.019396	0.058305	-1.71229
	1140	PTPRK	0.019448	0.058411	-1.71113
	1141	DNAJC2	0.019457	0.058436	-1.71092
	1142	PIGO	0.019518	0.058556	-1.70956
	1143	ZNF521	0.019522	0.058566	-1.70948
	1144	SPIC	0.019522	0.058566	-1.70948
	1145	BIN3	0.019551	0.058617	-1.70883
	1146	HIST1H2AD	0.019602	0.058716	-1.7077
	1147	TRIM54	0.019653	0.058826	-1.70657
	1148	CISH	0.019705	0.058931	-1.70542
	1149	SHBG	0.019741	0.059004	-1.70463
	1150	TM2D2	0.019756	0.059032	-1.7043
	1151	SPATA31A6	0.019799	0.059123	-1.70336
	1152	MRC1	0.019802	0.059128	-1.70329
	1153	VGLL4	0.019808	0.059146	-1.70316
	1154	TERF2	0.019815	0.059159	-1.70301
	1155	OLFM1	0.019823	0.059179	-1.70283
	1156	RNF24	0.019844	0.059224	-1.70237
	1157	BPY2	0.019859	0.05926	-1.70204
	1158	SPACA1	0.019891	0.059339	-1.70134
	1159	TBPL2	0.01991	0.059377	-1.70093
	1160	ORAOV1	0.019928	0.051365	-1.70054
	1161	CTSF	0.01994	0.059438	-1.70027
	1162	ZC3H11A	0.019956	0.059472	-1.69993
	1163	OMG	0.019962	0.059485	-1.6998
	1164	AP1AR	0.019977	0.059519	-1.69947
	1165	CXorf57	0.020013	0.059579	-1.69869
	1166	GPC2	0.020015	0.059584	-1.69864
	1167	LILRA6	0.020021	0.059595	-1.69851
	1168	RBMY1J	0.02004	0.059636	-1.6981
	1169	DLL4	0.020065	0.059695	-1.69756
	1170	PRPSAP2	0.020077	0.059722	-1.6973
	1171	GOLIM4	0.020093	0.059766	-1.69696
	1172	MGAT4C	0.020098	0.059778	-1.69685
	1173	CLIC2	0.020116	0.059822	-1.69646
	1174	RBP3	0.020167	0.059924	-1.69536
	1175	FAM46C	0.020219	0.060032	-1.69424
	1176	APOBEC3D	0.02022	0.060038	-1.69422
	1177	CYS1	0.020239	0.060076	-1.69381
	1178	PTTG1	0.02024	0.060078	-1.69379
	1179	NFKBIL1	0.02027	0.060147	-1.69315
	1180	NEDD8-MDP1	0.020307	0.060219	-1.69235
	1181	HOXC5	0.020321	0.060247	-1.69205
	1182	ZHX2	0.020328	0.060258	-1.69191
	1183	FAM131C	0.020328	0.060258	-1.69191
	1184	RILPL2	0.020352	0.060313	-1.69139
	1185	SYK	0.020373	0.060368	-1.69095
	1186	MYO15A	0.020378	0.060378	-1.69084
	1187	CPSF4	0.020379	0.060381	-1.69082
	1188	ESD	0.020424	0.060477	-1.68986
	1189	LRRC16A	0.020476	0.060585	-1.68875
	1190	WDR55	0.020527	0.060693	-1.68767
	1191	DNM1L	0.02053	0.060696	-1.68761
	1192	USP7	0.020557	0.060751	-1.68704
	1193	KRTAP10-5	0.020578	0.060805	-1.6866
	1194	BMP7	0.02063	0.060912	-1.6855
	1195	PRKAR2A	0.020648	0.060949	-1.68512
	1196	MLLT11	0.020651	0.060953	-1.68506
	1197	NPW	0.020672	0.060993	-1.68462
	1198	RHOD	0.020681	0.061016	-1.68443
	1199	IL3	0.020702	0.061064	-1.68399
	1200	MPZL3	0.020732	0.061116	-1.68336
	1201	PDXK	0.020743	0.061131	-1.68313
	1202	NDOR1	0.020791	0.061229	-1.68212
	1203	GMNN	0.020809	0.061262	-1.68175
	1204	AP3S2	0.020809	0.061262	-1.68175
	1205	PREX1	0.020886	0.061431	-1.68014
	1206	PAF1	0.020929	0.053905	-1.67925
	1207	ANKRD62	0.020938	0.061535	-1.67906
	1208	RPS27L	0.020942	0.061544	-1.67898
	1209	HFE2	0.02096	0.061584	-1.67861
	1210	NIPA2	0.020989	0.061639	-1.67801
	1211	RXFP4	0.021079	0.061841	-1.67615
	1212	ZNF518B	0.021092	0.061868	-1.67588
	1213	CGNL1	0.021092	0.061869	-1.67588
	1214	SOX3	0.021134	0.06197	-1.67502
	1215	CIDEA	0.021134	0.06197	-1.67502
	1216	SELL	0.021143	0.061991	-1.67483
	1217	C17orf64	0.021156	0.062019	-1.67457
	1218	PSIP1	0.021246	0.062207	-1.67272
	1219	TUBA1C	0.021286	0.05477	-1.67191
	1220	BUB1B	0.021288	0.062296	-1.67187
	1221	LINC00452	0.021331	0.062375	-1.67099
	1222	SPATA8	0.021349	0.062415	-1.67062
	1223	WDR47	0.021362	0.06244	-1.67036
	1224	RAB5A	0.021366	0.062448	-1.67028
	1225	ABCF2	0.021388	0.062482	-1.66983
	1226	PARP6	0.021392	0.062491	-1.66975
	1227	BRWD1	0.021425	0.06256	-1.66908
	1228	TRAF6	0.021443	0.062598	-1.66871
	1229	STEAP4	0.021451	0.062619	-1.66855
	1230	UBA52	0.021464	0.055196	-1.66829
	1231	FGF12	0.021503	0.062735	-1.6675
	1232	ABTB1	0.021513	0.062759	-1.6673
	1233	MKKS	0.021554	0.062842	-1.66647
	1234	AMPH	0.021554	0.062842	-1.66647
	1235	AIM1L	0.02158	0.062913	-1.66595
	1236	TMEM25	0.02158	0.062913	-1.66595
	1237	FUS	0.021604	0.062959	-1.66547
	1238	VSX2	0.021708	0.063176	-1.66338
	1239	GPR85	0.021721	0.063208	-1.66312
	1240	STT3B	0.021763	0.063299	-1.66228
	1241	ATRX	0.021763	0.063299	-1.66228
	1242	MUC20	0.021791	0.06336	-1.66172
	1243	CDCA5	0.021802	0.063381	-1.6615
	1244	PTK7	0.021811	0.063397	-1.66132
	1245	C5orf49	0.021835	0.063444	-1.66085
	1246	RSC1A1	0.021874	0.06351	-1.66007
	1247	DOCK7	0.021887	0.063537	-1.65981
	1248	POU2F2	0.021905	0.063581	-1.65946
	1249	PPP1R13B	0.021913	0.063605	-1.6593
	1250	COX7A2L	0.021913	0.063605	-1.6593
	1251	ZCCHC10	0.021953	0.063682	-1.65851
	1252	FHAD1	0.021964	0.0637	-1.65829
	1253	RPL10A	0.021971	0.056417	-1.65815
	1254	TPST2	0.02201	0.063807	-1.65738
	1255	ANXA5	0.022016	0.06382	-1.65726
	1256	BGN	0.022043	0.063876	-1.65673
	1257	IRG1	0.022067	0.063925	-1.65626
	1258	AICDA	0.022081	0.056666	-1.65598
	1259	CENPI	0.022082	0.063954	-1.65596
	1260	RBM46	0.022108	0.064015	-1.65545
	1261	MAP4	0.022164	0.064138	-1.65435
	1262	HIST3H2BB	0.022165	0.064141	-1.65433
	1263	ETS1	0.022184	0.064187	-1.65396
	1264	SF1	0.022204	0.064236	-1.65357
	1265	ZFP2	0.022234	0.0643	-1.65298
	1266	EXOC2	0.022272	0.06438	-1.65224
	1267	GRK5	0.022292	0.064414	-1.65185
	1268	LMAN1L	0.022304	0.064439	-1.65162
	1269	BACE1	0.022324	0.064484	-1.65123
	1270	NANOS1	0.022335	0.06451	-1.65101
	1271	SETX	0.022375	0.064582	-1.65024
	1272	CDKN1B	0.022409	0.064648	-1.64958
	1273	BST2	0.022426	0.064682	-1.64925
	1274	AKR7A3	0.02244	0.064706	-1.64898
	1275	COL9A1	0.022477	0.064795	-1.64826
	1276	HIST1H2BK	0.022484	0.064808	-1.64813
	1277	PLA2G10	0.022529	0.064904	-1.64726
	1278	TBC1D26	0.022541	0.064927	-1.64703
	1279	SCN8A	0.02258	0.065012	-1.64628
	1280	MTBP	0.022622	0.057942	-1.64547
	1281	RBM26	0.022631	0.065126	-1.6453
	1282	PRR23D2	0.022648	0.065169	-1.64497
	1283	SIK1	0.022651	0.065173	-1.64491
	1284	SIMC1	0.022683	0.065238	-1.6443
	1285	PGM2	0.022703	0.065278	-1.64392
	1286	HIGD1C	0.022703	0.065278	-1.64392
	1287	C6orf203	0.022734	0.065348	-1.64332
	1288	RAD52	0.022755	0.065395	-1.64292
	1289	ZNF680	0.022756	0.065396	-1.6429
	1290	ANLN	0.022785	0.065455	-1.64235
	1291	BMP2K	0.022793	0.065472	-1.6422
	1292	HSPB6	0.022796	0.065477	-1.64214
	1293	NCOA2	0.022814	0.065518	-1.6418
	1294	SHARPIN	0.022825	0.065543	-1.64159
	1295	SUPT20HL2	0.022836	0.065567	-1.64138
	1296	CYP2J2	0.022863	0.065622	-1.64087
	1297	H2AFX	0.022872	0.065643	-1.6407
	1298	DISP1	0.022888	0.06568	-1.64039
	1299	GTF2IRD2	0.022893	0.065688	-1.6403
	1300	UTP20	0.022896	0.058637	-1.64024
	1301	LRRC2	0.022939	0.06578	-1.63943
	1302	FAM134B	0.022946	0.065793	-1.63929
	1303	DEFA4	0.022971	0.065845	-1.63882
	1304	C20orf196	0.022986	0.065885	-1.63854
	1305	TMEM91	0.02299	0.065895	-1.63846
	1306	CEP63	0.023027	0.065976	-1.63776
	1307	TCEAL7	0.023093	0.066101	-1.63652
	1308	KIF2A	0.023115	0.066158	-1.63611
	1309	GATSL3	0.023128	0.066186	-1.63586
	1310	SPPL2C	0.023144	0.066234	-1.63556
	1311	IER5L	0.023195	0.066351	-1.63461
	1312	SEMA4G	0.023247	0.066461	-1.63363
	1313	ZNF608	0.023256	0.066475	-1.63346
	1314	FAH	0.023256	0.066475	-1.63346
	1315	IL3RA	0.023298	0.066567	-1.63268
	1316	PAXIP1	0.023359	0.066706	-1.63155
	1317	SEPTIN11	0.023382	0.066758	-1.63112
	1318	ADSSL1	0.0234	0.066796	-1.63078
	1319	DDX5	0.023434	0.066855	-1.63015
	1320	GOLGA8B	0.023464	0.066917	-1.6296
	1321	BNC2	0.023503	0.067001	-1.62888
	1322	TMCC2	0.023523	0.067043	-1.62851
	1323	DMD	0.023554	0.067116	-1.62794
	1324	MRO	0.02356	0.067129	-1.62782
	1325	NELL1	0.023571	0.067155	-1.62762
	1326	NDST4	0.023605	0.067231	-1.627
	1327	CRYAA	0.023642	0.067305	-1.62632
	1328	HYAL4	0.023657	0.067341	-1.62604
	1329	EEF1A2	0.023681	0.067398	-1.6256
	1330	IL5RA	0.02369	0.067414	-1.62543
	1331	NTMT1	0.023708	0.06745	-1.62511
	1332	PRTN3	0.023759	0.067546	-1.62417
	1333	KRTAP4-5	0.023803	0.06763	-1.62337
	1334	ITGAX	0.02381	0.067647	-1.62324
	1335	P2RX7	0.023843	0.067713	-1.62264
	1336	DGUOK	0.023862	0.06775	-1.62229
	1337	KCNA7	0.023872	0.067776	-1.62211
	1338	FAM228A	0.023912	0.067867	-1.62138
	1339	FOXL2NB	0.023951	0.067954	-1.62068
	1340	KLRC4	0.023958	0.067965	-1.62055
	1341	SLC5A12	0.023964	0.067984	-1.62044
	1342	HS3ST2	0.023978	0.068013	-1.62019
	1343	TBC1D3B	0.024014	0.068083	-1.61954
	1344	CPQ	0.024015	0.068087	-1.61952
	1345	GPR34	0.024024	0.068107	-1.61935
	1346	POMC	0.024065	0.068197	-1.61861
	1347	GYPC	0.024067	0.068203	-1.61858
	1348	NUDT17	0.024159	0.068398	-1.61692
	1349	EFHD2	0.024169	0.068423	-1.61674
	1350	DCAF11	0.024196	0.068475	-1.61626
	1351	TCEANC	0.024211	0.068513	-1.61599
	1352	OR1S1	0.024239	0.068567	-1.61549
	1353	CPSF3	0.024246	0.068582	-1.61536
	1354	HADHA	0.024277	0.06865	-1.6148
	1355	LOC388813	0.0243	0.068692	-1.61439
	1356	HN1	0.024323	0.068733	-1.61398
	1357	MTA3	0.024354	0.068805	-1.61343
	1358	GAREM	0.024374	0.068847	-1.61307
	1359	MEMO1	0.024404	0.068908	-1.61254
	1360	ATXN7	0.024425	0.068947	-1.61217
	1361	GFY	0.02444	0.068975	-1.6119
	1362	NBPF11	0.024459	0.069016	-1.61156
	1363	CENPK	0.024487	0.06243	-1.61106
	1364	BTBD9	0.024514	0.069126	-1.61059
	1365	WDR20	0.024522	0.069145	-1.61044
	1366	GLRA2	0.024574	0.069254	-1.60952
	1367	GATAD2B	0.024579	0.069262	-1.60944
	1368	PUM2	0.024609	0.069328	-1.60891
	1369	PROSC	0.02463	0.069378	-1.60854
	1370	UBE2L6	0.02471	0.069542	-1.60713
	1371	NOMO3	0.024732	0.069587	-1.60674
	1372	RPIA	0.024775	0.063107	-1.60599
	1373	PCSK1	0.024781	0.069696	-1.60588
	1374	CRYBA4	0.024784	0.0697	-1.60583
	1375	SCGB2A2	0.024806	0.069739	-1.60544
	1376	SREK1IP1	0.024834	0.069786	-1.60495
	1377	GYPB	0.024835	0.069788	-1.60494
	1378	CORO6	0.024843	0.069806	-1.6048
	1379	TMEM43	0.024935	0.070015	-1.60319
	1380	TARP	0.024937	0.070022	-1.60316
	1381	URAD	0.024981	0.070117	-1.60239
	1382	HLA-DPB1	0.024988	0.070129	-1.60227
	1383	DZIP3	0.024999	0.070148	-1.60208
	1384	NLGN4Y	0.02504	0.070233	-1.60137
	1385	ANAPC16	0.025064	0.070279	-1.60095
	1386	KRTAP10-10	0.025091	0.070347	-1.60048
	1387	ZNF141	0.025119	0.07041	-1.6
	1388	LOC728392	0.025142	0.070458	-1.5996
	1389	C19orf26	0.025142	0.070459	-1.5996
	1390	SLC7A4	0.025147	0.070469	-1.59951
	1391	STAT2	0.025192	0.07056	-1.59874
	1392	ANTXR2	0.025193	0.070562	-1.59872
	1393	HAPLN1	0.025199	0.070572	-1.59862
	1394	LCE2B	0.025244	0.070659	-1.59784
	1395	SUMO1	0.02525	0.070669	-1.59774
	1396	RAB39A	0.02529	0.070756	-1.59705
	1397	CAPRIN2	0.025295	0.070768	-1.59697
	1398	WNT6	0.02531	0.070806	-1.59671
	1399	LOC388282	0.025317	0.070823	-1.59659
	1400	XRN2	0.025336	0.064454	-1.59626
	1401	ENY2	0.025367	0.070923	-1.59573
	1402	SEC62	0.025398	0.070983	-1.5952
	1403	SERPINI2	0.025424	0.071036	-1.59476
	1404	WWP1	0.025449	0.071088	-1.59433
	1405	DRAM1	0.025465	0.071123	-1.59406
	1406	RNASE10	0.025489	0.071168	-1.59365
	1407	CSMD1	0.0255	0.071193	-1.59346
	1408	COMMD9	0.025547	0.071292	-1.59266
	1409	NCL	0.025547	0.071292	-1.59266
	1410	ALDH2	0.025551	0.071298	-1.59259
	1411	UBXN11	0.025567	0.071329	-1.59232
	1412	AVIL	0.025569	0.07133	-1.59229
	1413	EIF4EBP3	0.025586	0.071358	-1.592
	1414	MFGE8	0.025603	0.0714	-1.59171
	1415	LRRC15	0.025609	0.07141	-1.59161
	1416	ANK3	0.025654	0.071519	-1.59084
	1417	PNMA5	0.025705	0.071616	-1.58998
	1418	MCM9	0.025728	0.071668	-1.58959
	1419	TIMM23B	0.025756	0.071729	-1.58912
	1420	CLCN5	0.025757	0.071731	-1.5891
	1421	SAV1	0.025854	0.065655	-1.58747
	1422	PAQR6	0.025858	0.07194	-1.58741
	1423	ARL14EP	0.025909	0.072052	-1.58655
	1424	ANKRD66	0.025947	0.072133	-1.58591
	1425	BAIAP2L1	0.025961	0.072157	-1.58568
	1426	CBFA2T3	0.026012	0.07226	-1.58483
	1427	TUBB2A	0.026029	0.072289	-1.58454
	1428	ANKRD50	0.026049	0.072332	-1.58421
	1429	CIC	0.026063	0.072358	-1.58398
	1430	TNFSF13B	0.026134	0.072488	-1.58279
	1431	ACADS	0.026151	0.072526	-1.58251
	1432	SLC6A20	0.026165	0.072562	-1.58228
	1433	SLC25A20	0.026212	0.072664	-1.5815
	1434	BCS1L	0.026237	0.072715	-1.58109
	1435	AKIRIN1	0.02625	0.072742	-1.58087
	1436	CRK	0.026268	0.072771	-1.58057
	1437	TMEM56	0.026319	0.07288	-1.57973
	1438	RANBP17	0.026389	0.073028	-1.57858
	1439	DEFB106A	0.026421	0.07309	-1.57805
	1440	HOXC13	0.026426	0.073098	-1.57797
	1441	KAT2B	0.026441	0.073124	-1.57772
	1442	BCL10	0.026463	0.073173	-1.57736
	1443	NOL10	0.026485	0.073217	-1.577
	1444	PSMD7	0.026485	0.073217	-1.577
	1445	DYNC1I2	0.026485	0.073217	-1.577
	1446	CCL7	0.026485	0.073217	-1.577
	1447	QARS	0.026485	0.073217	-1.577
	1448	OXNAD1	0.02649	0.073225	-1.57692
	1449	GGN	0.02651	0.073254	-1.57659
	1450	SOST	0.026523	0.073275	-1.57638
	1451	TTL	0.026551	0.067293	-1.57592
	1452	ITGA5	0.026574	0.073397	-1.57554
	1453	CTAGE15	0.02661	0.06745	-1.57496
	1454	FJX1	0.026618	0.07349	-1.57482
	1455	ICAM3	0.026625	0.073503	-1.57471
	1456	EFHC2	0.026641	0.07354	-1.57445
	1457	TMEM242	0.026643	0.073543	-1.57442
	1458	COA3	0.026662	0.067572	-1.57411
	1459	SMOX	0.026693	0.073648	-1.5736
	1460	OR8D2	0.026693	0.073648	-1.5736
	1461	SNRPE	0.026693	0.073648	-1.5736
	1462	WFDC12	0.026698	0.073657	-1.57352
	1463	ATXN10	0.026728	0.073726	-1.57303
	1464	ANKK1	0.02673	0.073732	-1.573
	1465	POGZ	0.026736	0.073739	-1.5729
	1466	FOXE1	0.026764	0.073793	-1.57245
	1467	DSCAM	0.026779	0.073821	-1.57221
	1468	GLUD2	0.02683	0.073922	-1.57138
	1469	ATP5A1	0.026845	0.073952	-1.57114
	1470	KCTD7	0.026932	0.074127	-1.56973
	1471	ADAM18	0.026983	0.074229	-1.56891
	1472	RBPJL	0.026991	0.074239	-1.56878
	1473	ULK3	0.027008	0.07427	-1.56851
	1474	TRA2B	0.027034	0.074328	-1.56809
	1475	TBK1	0.02705	0.074362	-1.56783
	1476	OR11G2	0.027078	0.074408	-1.56738
	1477	BMPR2	0.027106	0.074472	-1.56693
	1478	C21orf58	0.027106	0.074472	-1.56693
	1479	IL17RC	0.027137	0.074542	-1.56644
	1480	NME3	0.027145	0.074564	-1.56631
	1481	PJA1	0.027168	0.074623	-1.56594
	1482	KRTAP4-2	0.02717	0.074626	-1.56591
	1483	AKNAD1	0.027175	0.074636	-1.56583
	1484	CMYA5	0.027188	0.074662	-1.56562
	1485	CUL5	0.027202	0.07469	-1.5654
	1486	TIMM17A	0.027269	0.074834	-1.56433
	1487	FBXL22	0.027276	0.074851	-1.56422
	1488	ANKRD16	0.02729	0.074883	-1.564
	1489	VCPIP1	0.027326	0.074945	-1.56342
	1490	C11orf97	0.027341	0.074981	-1.56319
	1491	ZNF582	0.027392	0.075103	-1.56238
	1492	C7orf55	0.027518	0.075348	-1.56038
	1493	RGL3	0.02753	0.075375	-1.56019
	1494	FEZ2	0.027537	0.075395	-1.56008
	1495	EYA2	0.027558	0.075432	-1.55975
	1496	NECAP2	0.02759	0.075499	-1.55925
	1497	KYNU	0.027597	0.075518	-1.55914
	1498	SIGMAR1	0.027598	0.075522	-1.55912
	1499	SLC8A2	0.027648	0.075627	-1.55834
	1500	CLDN10	0.027657	0.075645	-1.55819
	1501	PUM1	0.027699	0.075726	-1.55754
	1502	CCNDBP1	0.027739	0.075799	-1.55691
	1503	KIF2C	0.027826	0.075981	-1.55555
	1504	PCDHB4	0.027841	0.076016	-1.55532
	1505	CPA6	0.027903	0.076131	-1.55435
	1506	NR1D2	0.027922	0.076171	-1.55405
	1507	ADGRF2	0.027943	0.07621	-1.55373
	1508	RAD51D	0.027966	0.076256	-1.55337
	1509	SHISA9	0.028005	0.076334	-1.55276
	1510	MAGEB10	0.028048	0.076413	-1.5521
	1511	FOXP3	0.028056	0.076426	-1.55197
	1512	DACT1	0.028107	0.076533	-1.55119
	1513	PRAF2	0.028145	0.076604	-1.5506
	1514	GNB1	0.028145	0.076605	-1.5506
	1515	CPD	0.028158	0.076626	-1.5504
	1516	TNFRSF11A	0.028174	0.076661	-1.55015
	1517	DDC	0.028191	0.07669	-1.54989
	1518	FGR	0.028194	0.076696	-1.54984
	1519	KCNA6	0.028209	0.076722	-1.54961
	1520	GTDC1	0.028209	0.076722	-1.54961
	1521	DDX39B	0.028223	0.076745	-1.5494
	1522	MYO18B	0.028261	0.076822	-1.54881
	1523	G2E3	0.02828	0.076862	-1.54852
	1524	ALDH5A1	0.028311	0.076923	-1.54804
	1525	C7orf71	0.028414	0.077163	-1.54647
	1526	HIST1H3J	0.028465	0.077257	-1.54569
	1527	FOXI3	0.028567	0.077459	-1.54414
	1528	TOMM20	0.028592	0.077519	-1.54376
	1529	CLASRP	0.028602	0.077544	-1.5436
	1530	RP9	0.028669	0.077705	-1.54259
	1531	MOK	0.02872	0.077803	-1.54182
	1532	NAT16	0.028734	0.077835	-1.5416
	1533	ERICH4	0.028746	0.077861	-1.54142
	1534	CLDN18	0.028746	0.077861	-1.54142
	1535	KCNS3	0.028763	0.077904	-1.54117
	1536	FLRT3	0.028778	0.077936	-1.54094
	1537	CAPS2	0.028822	0.078027	-1.54028
	1538	VPS37B	0.028873	0.078127	-1.53951
	1539	CRISP3	0.028877	0.078134	-1.53945
	1540	FAM163A	0.028924	0.07823	-1.53874
	1541	FRMD3	0.028965	0.078315	-1.53813
	1542	MPG	0.028975	0.078333	-1.53798
	1543	SRRM4	0.028975	0.078335	-1.53798
	1544	RBFOX3	0.029014	0.078421	-1.53739
	1545	PRRC2A	0.029026	0.078439	-1.53721
	1546	PRDM13	0.029073	0.078532	-1.53651
	1547	EMCN	0.029077	0.078545	-1.53645
	1548	PEX7	0.029093	0.07858	-1.53621
	1549	RPRD1B	0.029111	0.078613	-1.53594
	1550	C12orf4	0.029128	0.078643	-1.53569
	1551	OR4K5	0.029151	0.078694	-1.53535
	1552	CSRP2	0.029179	0.07875	-1.53493
	1553	C1orf186	0.029192	0.078779	-1.53474
	1554	ZNF319	0.02923	0.07886	-1.53417
	1555	EMID1	0.029235	0.078871	-1.5341
	1556	ALG12	0.029281	0.078954	-1.53341
	1557	XKR6	0.029309	0.079013	-1.533
	1558	ATP4B	0.029324	0.079046	-1.53278
	1559	CREBBP	0.029336	0.079077	-1.5326
	1560	GFI1B	0.029386	0.079169	-1.53186
	1561	SLC22A24	0.029434	0.079255	-1.53115
	1562	C1orf100	0.02946	0.07931	-1.53077
	1563	ENPP5	0.02946	0.07931	-1.53077
	1564	AGPAT9	0.029478	0.079342	-1.5305
	1565	IRF2BPL	0.029486	0.07936	-1.53038
	1566	MTRNR2L9	0.029526	0.079446	-1.5298
	1567	PTGES3L-AARSD1	0.029537	0.079473	-1.52963
	1568	COX7C	0.029539	0.079477	-1.5296
	1569	ZFHX2	0.029542	0.079483	-1.52956
	1570	ARHGAP27	0.029542	0.079483	-1.52956
	1571	TOR1A	0.02956	0.079523	-1.5293
	1572	NEGR1	0.029565	0.07953	-1.52922
	1573	CHST7	0.029588	0.07957	-1.52888
	1574	FDPS	0.029597	0.079591	-1.52875
	1575	MRPL44	0.029597	0.079591	-1.52875
	1576	ADAM21	0.029639	0.079682	-1.52814
	1577	FAM156B	0.029641	0.079688	-1.52811
	1578	B3GNT9	0.02969	0.079786	-1.52739
	1579	E2F2	0.029741	0.079898	-1.52664
	1580	NKX2-6	0.02975	0.079907	-1.52651
	1581	AAR2	0.029777	0.079975	-1.52612
	1582	S100A14	0.02978	0.079984	-1.52608
	1583	TIPRL	0.02984	0.080102	-1.5252
	1584	EFCAB14	0.029843	0.080104	-1.52516
	1585	TMEM8C	0.029914	0.080262	-1.52413
	1586	METTL23	0.029934	0.080299	-1.52384
	1587	KLRK1	0.029945	0.080315	-1.52368
	1588	TCHP	0.029996	0.080416	-1.52294
	1589	CBWD5	0.030034	0.080496	-1.52239
	1590	TET1	0.030047	0.08052	-1.5222
	1591	NACA	0.03005	0.080532	-1.52216
	1592	RANGAP1	0.030089	0.080601	-1.52159
	1593	NDUFAF5	0.030098	0.080621	-1.52146
	1594	LCE1F	0.030122	0.080677	-1.52112
	1595	ZNF100	0.030141	0.075647	-1.52084
	1596	FAM214A	0.030149	0.08073	-1.52073
	1597	BCAS1	0.030149	0.080731	-1.52073
	1598	UPK3BL	0.0302	0.080845	-1.51999
	1599	HDC	0.030224	0.080896	-1.51965
	1600	STPG2	0.030229	0.08091	-1.51958
	1601	SSBP3	0.030229	0.08091	-1.51958
	1602	LY75-CD302	0.030276	0.080991	-1.5189
	1603	RIT2	0.030276	0.080991	-1.5189
	1604	DCDC1	0.030285	0.081008	-1.51877
	1605	CAMK4	0.030347	0.081139	-1.51788
	1606	IGFBP3	0.030352	0.08115	-1.51781
	1607	C1QTNF1	0.030364	0.081178	-1.51764
	1608	CLOCK	0.030374	0.0812	-1.5175
	1609	CPNE8	0.030454	0.081357	-1.51636
	1610	MYLK3	0.030481	0.081408	-1.51597
	1611	COL22A1	0.030505	0.081462	-1.51563
	1612	SERPINA3	0.030556	0.081564	-1.5149
	1613	LUC7L2	0.030581	0.081604	-1.51455
	1614	DENND2D	0.030607	0.081663	-1.51418
	1615	DEGS1	0.030646	0.081752	-1.51363
	1616	CYP4A22	0.030658	0.081778	-1.51346
	1617	HNRNPA3	0.030681	0.081824	-1.51313
	1618	AGBL2	0.030683	0.081829	-1.5131
	1619	PTN	0.030723	0.081917	-1.51254
	1620	SMYD2	0.030734	0.081936	-1.51238
	1621	NAT2	0.03076	0.081984	-1.51201
	1622	ASPRV1	0.030783	0.082034	-1.51169
	1623	HAGH	0.030811	0.082086	-1.51129
	1624	NF2	0.030857	0.082202	-1.51065
	1625	ANKRD30A	0.030903	0.082302	-1.51
	1626	MAP4K1	0.030913	0.082328	-1.50986
	1627	ZNF711	0.030948	0.082407	-1.50937
	1628	SVEP1	0.030964	0.082446	-1.50914
	1629	IARS	0.030981	0.077552	-1.5089
	1630	ALOX5AP	0.030989	0.082488	-1.50879
	1631	PICALM	0.030992	0.082493	-1.50875
	1632	MED16	0.031065	0.082653	-1.50773
	1633	SKIDA1	0.03109	0.082709	-1.50738
	1634	DPY19L2	0.031115	0.08276	-1.50703
	1635	PAPD5	0.031168	0.08289	-1.50629
	1636	CDYL2	0.031171	0.082897	-1.50625
	1637	TUSC3	0.031219	0.082979	-1.50558
	1638	ATP5G3	0.031247	0.083046	-1.50519
	1639	EIF3H	0.03127	0.083089	-1.50487
	1640	MYOD1	0.031346	0.083248	-1.50382
	1641	OR4A16	0.031346	0.083248	-1.50382
	1642	TRIM28	0.03142	0.083394	-1.50279
	1643	DAZ1	0.031423	0.083399	-1.50275
	1644	PPIL3	0.031428	0.083409	-1.50268
	1645	TOP2B	0.031466	0.083501	-1.50216
	1646	SLC4A7	0.031472	0.08351	-1.50208
	1647	LDHA	0.031472	0.08351	-1.50208
	1648	ZIC2	0.031474	0.083514	-1.50205
	1649	PLA2R1	0.031502	0.083579	-1.50166
	1650	N6AMT2	0.03154	0.083655	-1.50114
	1651	ZNF627	0.031626	0.083812	-1.49996
	1652	PEMT	0.031629	0.083822	-1.49991
	1653	AXIN2	0.031677	0.083922	-1.49926
	1654	ANKRD36	0.031749	0.084059	-1.49827
	1655	NAA38	0.031779	0.084123	-1.49786
	1656	C11orf54	0.031807	0.084179	-1.49748
	1657	OR8B8	0.031824	0.084214	-1.49725
	1658	TGFB1I1	0.03183	0.084224	-1.49716
	1659	ZNF362	0.031848	0.084259	-1.49692
	1660	KRT13	0.031859	0.084278	-1.49677
	1661	CTF1	0.031873	0.084297	-1.49658
	1662	MCUR1	0.031887	0.084329	-1.49639
	1663	ADHFE1	0.031901	0.084355	-1.4962
	1664	XBP1	0.031932	0.084416	-1.49577
	1665	SOD1	0.031952	0.079756	-1.4955
	1666	CEP85	0.031956	0.084469	-1.49545
	1667	C2orf40	0.031995	0.084537	-1.49492
	1668	KIR2DL1	0.031998	0.084547	-1.49488
	1669	CYSRT1	0.032034	0.084617	-1.49439
	1670	SPOCK1	0.032059	0.084667	-1.49405
	1671	EGFL7	0.032085	0.084721	-1.4937
	1672	HELT	0.032126	0.08479	-1.49314
	1673	APAF1	0.032136	0.084809	-1.49301
	1674	DDRGK1	0.032212	0.084977	-1.49198
	1675	AGTR2	0.032212	0.084977	-1.49198
	1676	DERL3	0.032245	0.085052	-1.49154
	1677	RLBP1	0.032306	0.085189	-1.49072
	1678	C2orf80	0.032339	0.085259	-1.49027
	1679	PPP1R12C	0.03239	0.085357	-1.48959
	1680	SDR9C7	0.03243	0.085442	-1.48905
	1681	OR6C1	0.032441	0.085464	-1.48891
	1682	TMEM209	0.032459	0.085508	-1.48866
	1683	PIK3CA	0.032482	0.08555	-1.48836
	1684	RASGRP2	0.032492	0.08558	-1.48822
	1685	LRRC7	0.032543	0.085673	-1.48754
	1686	SPRR1A	0.032574	0.085745	-1.48713
	1687	NPBWR2	0.032594	0.085777	-1.48686
	1688	HS3ST6	0.032601	0.085789	-1.48677
	1689	GDNF-AS1	0.032622	0.08584	-1.48649
	1690	POMP	0.032638	0.085877	-1.48628
	1691	NFU1	0.032681	0.085949	-1.4857
	1692	NUBP2	0.032696	0.085982	-1.48551
	1693	UNC80	0.032699	0.085988	-1.48547
	1694	RGMA	0.032711	0.086012	-1.48531
	1695	P3H2	0.032829	0.086257	-1.48374
	1696	VPS13B	0.032834	0.086268	-1.48368
	1697	OR56A4	0.032848	0.086286	-1.48349
	1698	YTHDC1	0.032863	0.086319	-1.48329
	1699	ADAM2	0.032907	0.086424	-1.48271
	1700	STK17A	0.032917	0.086445	-1.48258
	1701	SC5D	0.03295	0.086515	-1.48214
	1702	PCDHB6	0.032982	0.086579	-1.48172
	1703	H3F3B	0.03299	0.086599	-1.48162
	1704	FAM133A	0.033001	0.086619	-1.48147
	1705	SNRPC	0.033011	0.086635	-1.48134
	1706	KDM4A	0.033052	0.086715	-1.4808
	1707	YIPF6	0.033052	0.086717	-1.4808
	1708	AFM	0.03311	0.086834	-1.48004
	1709	PHACTR4	0.033153	0.086925	-1.47948
	1710	CPNE9	0.03325	0.087114	-1.47821
	1711	FAF1	0.033255	0.087123	-1.47814
	1712	GHITM	0.033293	0.087221	-1.47765
	1713	OR52E2	0.033306	0.087247	-1.47748
	1714	ZNF630	0.033352	0.087346	-1.47688
	1715	NTF4	0.033357	0.087357	-1.47681
	1716	HIST2H2BE	0.033378	0.087412	-1.47654
	1717	FUBP1	0.033386	0.087425	-1.47644
	1718	HSPBAP1	0.033408	0.087464	-1.47615
	1719	OR6N1	0.033459	0.087586	-1.47549
	1720	C12orf79	0.033543	0.087757	-1.4744
	1721	KCNK4	0.033566	0.087796	-1.4741
	1722	PUS7L	0.033611	0.087883	-1.47352
	1723	RIPK1	0.033662	0.087983	-1.47286
	1724	CRYGC	0.033677	0.08802	-1.47267
	1725	NDUFS2	0.033685	0.088035	-1.47256
	1726	GCNT7	0.033706	0.088077	-1.47229
	1727	DAZ3	0.033737	0.088129	-1.47189
	1728	NEUROD4	0.033758	0.088178	-1.47162
	1729	ST7	0.033763	0.088194	-1.47156
	1730	OR10H3	0.033823	0.08832	-1.47079
	1731	RPN2	0.033842	0.084035	-1.47054
	1732	OGDHL	0.033865	0.0884	-1.47025
	1733	AMBN	0.033967	0.088609	-1.46894
	1734	FGF1	0.033974	0.088626	-1.46885
	1735	AP4B1	0.034018	0.088722	-1.46829
	1736	POLR2E	0.034021	0.088729	-1.46825
	1737	COL14A1	0.034032	0.088763	-1.46811
	1738	SYNDIG1	0.034069	0.088843	-1.46764
	1739	LRTOMT	0.034116	0.088949	-1.46704
	1740	DEFB114	0.03412	0.088957	-1.46699
	1741	CACNG2	0.03417	0.089072	-1.46636
	1742	CA5B	0.034208	0.089146	-1.46587
	1743	C11orf1	0.034221	0.089172	-1.46571
	1744	XPNPEP3	0.034227	0.089189	-1.46563
	1745	FSHR	0.034298	0.08932	-1.46473
	1746	ZNF34	0.034298	0.08932	-1.46473
	1747	COPE	0.03437	0.089477	-1.46382
	1748	SOCS3	0.034374	0.089486	-1.46377
	1749	SHOX2	0.034425	0.089588	-1.46313
	1750	RALB	0.034428	0.089598	-1.46309
	1751	ZNF597	0.034439	0.089619	-1.46295
	1752	CNOT7	0.03445	0.089637	-1.46281
	1753	ISCU	0.034475	0.089687	-1.4625
	1754	C3AR1	0.034513	0.089757	-1.46202
	1755	CNN2	0.034515	0.089757	-1.46199
	1756	SYNCRIP	0.034515	0.089757	-1.46199
	1757	MOCS1	0.034526	0.089777	-1.46185
	1758	HPCAL4	0.034593	0.089912	-1.46101
	1759	CYB5R1	0.034596	0.089915	-1.46097
	1760	PLA2G12A	0.034608	0.089931	-1.46082
	1761	CCDC154	0.034628	0.089968	-1.46057
	1762	ESM1	0.034643	0.089998	-1.46038
	1763	C11orf98	0.034679	0.090069	-1.45993
	1764	HAUS3	0.034716	0.085986	-1.45947
	1765	FAM193B	0.034729	0.090177	-1.45931
	1766	TPP2	0.034747	0.090213	-1.45908
	1767	OR2L2	0.034816	0.090345	-1.45822
	1768	DUSP11	0.034882	0.090493	-1.4574
	1769	TRIP13	0.034933	0.090585	-1.45676
	1770	HIST1H2AG	0.03496	0.090639	-1.45643
	1771	ADRB3	0.034983	0.090684	-1.45614
	1772	HIST1H4C	0.034993	0.090703	-1.45602
	1773	RALA	0.035034	0.090798	-1.45551
	1774	P4HTM	0.035045	0.090818	-1.45537
	1775	TTLL2	0.035085	0.090895	-1.45488
	1776	FAM9A	0.035227	0.091204	-1.45312
	1777	HPR	0.035288	0.091322	-1.45237
	1778	ACOT12	0.035339	0.091421	-1.45175
	1779	IQCF2	0.035339	0.091421	-1.45175
	1780	KLHL30	0.035356	0.091462	-1.45154
	1781	MAPK4	0.035466	0.091683	-1.45019
	1782	FAM159A	0.035519	0.091775	-1.44954
	1783	BCKDHB	0.035528	0.091794	-1.44943
	1784	ASAP2	0.035542	0.091834	-1.44926
	1785	C11orf57	0.035581	0.091907	-1.44878
	1786	NUP85	0.035605	0.088042	-1.44849
	1787	HLA-G	0.035637	0.092017	-1.4481
	1788	DGKE	0.035644	0.09203	-1.44801
	1789	ZNF41	0.035672	0.092083	-1.44767
	1790	C2CD2L	0.035716	0.09217	-1.44714
	1791	CREB3L2	0.035717	0.092173	-1.44713
	1792	FEZF1	0.035745	0.092223	-1.44678
	1793	ZDHHC21	0.035754	0.092239	-1.44668
	1794	CAPN8	0.035775	0.092288	-1.44642
	1795	LRIG1	0.035786	0.092307	-1.44629
	1796	PSD3	0.035796	0.092334	-1.44617
	1797	C7orf34	0.035824	0.092384	-1.44583
	1798	NCKIPSD	0.035847	0.092431	-1.44555
	1799	POLR2F	0.035902	0.088705	-1.44488
	1800	ADGRL2	0.035926	0.092602	-1.44459
	1801	FAM229B	0.035969	0.092695	-1.44407
	1802	MUC21	0.036088	0.092927	-1.44264
	1803	VRK2	0.03611	0.092967	-1.44237
	1804	CLDN25	0.03611	0.092967	-1.44237
	1805	L3MBTL4	0.036151	0.093047	-1.44188
	1806	SLC2A4RG	0.036154	0.093052	-1.44184
	1807	TMEM54	0.036196	0.093151	-1.44134
	1808	ISX	0.03622	0.093202	-1.44105
	1809	DHRSX	0.036252	0.093268	-1.44067
	1810	GPC1	0.036253	0.093269	-1.44066
	1811	IL1F10	0.036278	0.093326	-1.44036
	1812	ZNF774	0.036304	0.093373	-1.44005
	1813	CALML4	0.036343	0.093443	-1.43958
	1814	MTTP	0.036354	0.093474	-1.43945
	1815	HOXA7	0.036354	0.093475	-1.43945
	1816	CHGA	0.036384	0.093537	-1.43909
	1817	MEF2BNB-MEF2B	0.036405	0.093577	-1.43884
	1818	PRKAR2B	0.036456	0.093689	-1.43823
	1819	UGDH	0.036483	0.09375	-1.43791
	1820	GLIPR1	0.036489	0.093768	-1.43784
	1821	UNC45A	0.036507	0.093803	-1.43762
	1822	B4GAT1	0.036522	0.093834	-1.43745
	1823	GLP2R	0.036555	0.093908	-1.43705
	1824	SLC35B1	0.036558	0.093915	-1.43702
	1825	SNX33	0.036566	0.093934	-1.43692
	1826	FAM222A	0.0366	0.094006	-1.43652
	1827	MTRF1L	0.036608	0.094022	-1.43642
	1828	ZNF281	0.036615	0.09403	-1.43634
	1829	FZD2	0.036642	0.094088	-1.43602
	1830	CRYBA2	0.036657	0.094117	-1.43584
	1831	HSD17B4	0.036659	0.09412	-1.43582
	1832	CCL16	0.036709	0.09421	-1.43523
	1833	BBS12	0.036734	0.094261	-1.43493
	1834	BST1	0.036751	0.094296	-1.43473
	1835	RBM22	0.036759	0.090623	-1.43464
	1836	A2ML1	0.03676	0.094317	-1.43462
	1837	PTGES3L	0.036814	0.094417	-1.43399
	1838	TFAP2D	0.036829	0.094448	-1.43381
	1839	CCDC96	0.036871	0.094534	-1.43332
	1840	HRC	0.036874	0.094542	-1.43328
	1841	RTN4RL2	0.036893	0.094583	-1.43306
	1842	GRB2	0.036912	0.094625	-1.43283
	1843	DMP1	0.03692	0.094643	-1.43274
	1844	CLHC1	0.036958	0.094712	-1.43229
	1845	CLEC5A	0.036963	0.094723	-1.43223
	1846	FOLH1B	0.036969	0.094739	-1.43216
	1847	ABCB7	0.036984	0.091133	-1.43199
	1848	ZAR1L	0.037002	0.094797	-1.43177
	1849	PIGW	0.037065	0.094925	-1.43104
	1850	LCP1	0.037068	0.094932	-1.431
	1851	MMP20	0.037115	0.095035	-1.43045
	1852	SPEF1	0.037166	0.09515	-1.42985
	1853	KHDC3L	0.037172	0.095161	-1.42978
	1854	MYH3	0.037217	0.095253	-1.42926
	1855	TRIM24	0.037232	0.095286	-1.42908
	1856	ISY1-RAB43	0.037262	0.095347	-1.42873
	1857	IL27RA	0.037296	0.095423	-1.42834
	1858	TMEM167B	0.037296	0.095423	-1.42834
	1859	SCO1	0.037336	0.095508	-1.42787
	1860	USP1	0.037338	0.09551	-1.42785
	1861	NUCKS1	0.037343	0.095521	-1.42779
	1862	NUMA1	0.037343	0.095521	-1.42779
	1863	ENOPH1	0.037436	0.095694	-1.42671
	1864	UMAD1	0.037567	0.095975	-1.42519
	1865	KDELR2	0.037572	0.095983	-1.42514
	1866	AK1	0.037622	0.096066	-1.42456
	1867	CDHR2	0.037644	0.096116	-1.4243
	1868	SF3A1	0.037644	0.096116	-1.4243
	1869	NAA50	0.037644	0.096116	-1.4243
	1870	TSC2	0.037644	0.096116	-1.4243
	1871	PGPEP1	0.037673	0.096176	-1.42397
	1872	ZNF135	0.037724	0.096281	-1.42338
	1873	RALGPS1	0.037766	0.09636	-1.4229
	1874	RAB31	0.037774	0.096378	-1.42281
	1875	LDLRAP1	0.037778	0.09639	-1.42276
	1876	RPS14	0.037788	0.068423	-1.42265
	1877	ZNF277	0.037825	0.096489	-1.42222
	1878	SYNJ2BP	0.037827	0.096498	-1.4222
	1879	DAB1	0.037849	0.096546	-1.42195
	1880	UNC5C	0.037876	0.096607	-1.42164
	1881	SLC22A13	0.037926	0.096707	-1.42106
	1882	CCDC110	0.037977	0.09682	-1.42048
	1883	CDK5RAP1	0.038036	0.096943	-1.41981
	1884	RAB4B	0.038114	0.097101	-1.41892
	1885	WDR13	0.038114	0.097101	-1.41892
	1886	PRKD2	0.038123	0.09712	-1.41881
	1887	DNAJC5G	0.038136	0.09715	-1.41866
	1888	ZNRF4	0.038146	0.09377	-1.41855
	1889	RPP25	0.03816	0.097189	-1.41839
	1890	TRABD2B	0.038178	0.097224	-1.41819
	1891	PLEKHG1	0.038214	0.097301	-1.41778
	1892	CCDC57	0.03823	0.097326	-1.4176
	1893	AP4M1	0.038281	0.09743	-1.41702
	1894	EVX1	0.038302	0.097479	-1.41678
	1895	ZBED6	0.038314	0.097496	-1.41664
	1896	JUP	0.038325	0.097519	-1.41652
	1897	LRRC37B	0.038332	0.097531	-1.41644
	1898	RREB1	0.038347	0.097571	-1.41627
	1899	RP1	0.038382	0.09765	-1.41587
	1900	OR2L3	0.038402	0.097685	-1.41565
	1901	TCOF1	0.038433	0.097758	-1.4153
	1902	PPP1R10	0.038436	0.097766	-1.41526
	1903	VNN2	0.038484	0.097852	-1.41472
	1904	MDM4	0.038494	0.097879	-1.41461
	1905	THOP1	0.038502	0.097892	-1.41452
	1906	MZT1	0.038515	0.097917	-1.41437
	1907	CCDC77	0.038534	0.097955	-1.41416
	1908	DES	0.038558	0.097994	-1.41389
	1909	PDZD4	0.038585	0.098047	-1.41358
	1910	ZNF133	0.038636	0.098145	-1.41301
	1911	CDH19	0.038671	0.098225	-1.41261
	1912	PEX3	0.038696	0.098273	-1.41233
	1913	COX14	0.038737	0.098356	-1.41187
	1914	PLEKHG4B	0.038739	0.098361	-1.41185
	1915	JAM2	0.038748	0.098378	-1.41175
	1916	HIST1H2BF	0.038773	0.098428	-1.41147
	1917	ZNF451	0.038795	0.098467	-1.41122
	1918	SNF8	0.038838	0.09855	-1.41074
	1919	PPP6R3	0.038909	0.098694	-1.40995
	1920	TTC26	0.038926	0.098732	-1.40976
	1921	C19orf81	0.03894	0.098763	-1.4096
	1922	TCTEX1D2	0.03897	0.098821	-1.40927
	1923	PLA2G2E	0.038982	0.098847	-1.40914
	1924	MTNR1B	0.039016	0.098913	-1.40876
	1925	VDR	0.039049	0.098977	-1.40839
	1926	IL5	0.039054	0.098987	-1.40833
	1927	HIF1AN	0.039072	0.099029	-1.40813
	1928	KIF6	0.039092	0.099075	-1.40791
	1929	RNMT	0.039105	0.099097	-1.40777
	1930	SPCS1	0.039105	0.099097	-1.40777
	1931	CLUH	0.039148	0.099175	-1.40729
	1932	IRF5	0.039161	0.099197	-1.40715
	1933	SUSD4	0.039168	0.099211	-1.40707
	1934	MCM4	0.039199	0.096165	-1.40673
	1935	ZNF696	0.039217	0.099304	-1.40653
	1936	ENKUR	0.039223	0.099309	-1.40646
	1937	RASSF5	0.039244	0.099358	-1.40623
	1938	PROSER1	0.039294	0.099459	-1.40567
	1939	PYGO1	0.039336	0.099551	-1.40521
	1940	NPIPB9	0.039345	0.099565	-1.40511
	1941	KIAA0391	0.039382	0.096565	-1.4047
	1942	TMEM194B	0.039384	0.099628	-1.40468
	1943	TM6SF1	0.039416	0.096647	-1.40433
	1944	CCDC24	0.039447	0.099759	-1.40399
	1945	TIMM8B	0.039521	0.099914	-1.40317
	1946	EMC7	0.039534	0.096911	-1.40303
	1947	ZNF646	0.039547	0.099961	-1.40289
	1948	NPY1R	0.039566	0.099998	-1.40268
	1949	AREG	0.039583	0.10004	-1.40249
	1950	WTH3DI	0.039598	0.10007	-1.40233
	1951	EGF	0.039623	0.10013	-1.40205
	1952	GATA1	0.039715	0.10031	-1.40105
	1953	PCDH8	0.03975	0.10039	-1.40066
	1954	EFCAB12	0.03975	0.10039	-1.40066
	1955	NRP1	0.03975	0.10039	-1.40066
	1956	DOCK3	0.039765	0.10042	-1.4005
	1957	CSRNP1	0.039769	0.10042	-1.40046
	1958	CENPF	0.039802	0.10049	-1.4001
	1959	KPNA4	0.039806	0.10049	-1.40005
	1960	NUP62CL	0.039835	0.10054	-1.39974
	1961	ELP6	0.039839	0.097631	-1.39969
	1962	STMN1	0.039842	0.10056	-1.39966
	1963	LAYN	0.039876	0.10063	-1.39929
	1964	TLN1	0.039876	0.10063	-1.39929
	1965	DPP8	0.039876	0.10063	-1.39929
	1966	DAPK3	0.039927	0.10073	-1.39873
	1967	TAF6L	0.039952	0.10079	-1.39846
	1968	CYLD	0.040012	0.10091	-1.39781
	1969	CWC15	0.040028	0.10094	-1.39764
	1970	DOCK9	0.040051	0.10098	-1.39739
	1971	CHRNA6	0.040068	0.10103	-1.3972
	1972	SKA1	0.040147	0.10118	-1.39635
	1973	C1QTNF3	0.040205	0.10129	-1.39572
	1974	TMC4	0.04021	0.1013	-1.39567
	1975	ERVV-2	0.040222	0.10133	-1.39554
	1976	XYLB	0.040306	0.1015	-1.39463
	1977	FZD5	0.040312	0.10151	-1.39457
	1978	PDS5B	0.040357	0.10161	-1.39408
	1979	C2orf78	0.040363	0.10162	-1.39402
	1980	CDAN1	0.040388	0.10167	-1.39375
	1981	MCMDC2	0.040401	0.1017	-1.39361
	1982	UBN2	0.040407	0.10171	-1.39354
	1983	HOXC9	0.040411	0.10171	-1.3935
	1984	B4GALT2	0.040458	0.10181	-1.393
	1985	CSN2	0.040465	0.10183	-1.39292
	1986	IFT43	0.040522	0.10194	-1.39231
	1987	ETFB	0.040556	0.10201	-1.39194
	1988	HACD1	0.04061	0.10213	-1.39137
	1989	ARHGAP10	0.040625	0.10216	-1.39121
	1990	ATG16L2	0.04063	0.10216	-1.39115
	1991	MAP3K3	0.04066	0.10222	-1.39083
	1992	KIAA2013	0.040689	0.10227	-1.39052
	1993	KIAA1024	0.040711	0.10231	-1.39029
	1994	STRN4	0.040721	0.10232	-1.39018
	1995	RFC3	0.040737	0.10235	-1.39001
	1996	CA5A	0.040756	0.10238	-1.38981
	1997	SMPD4	0.040773	0.10242	-1.38963
	1998	SRP14	0.040793	0.099752	-1.38941
	1999	CHRNG	0.040812	0.1025	-1.38921
[truncated: 17,111 more rows]
