# Supplementary material for: The TIP60-ATM axis regulates replication fork stability in BRCA-deficient cells
Source: Oncogenesis. 2022 Jun 18;11(1):33. doi: 10.1038/s41389-022-00410-w (PMC9206655; doi:10.1038/s41389-022-00410-w)
Supplement: Supplementary file 5 — Supplementary Table S4 [file 41389_2022_410_MOESM5_ESM.xlsx]

## Sheet: Fig 1A
	HeLa siControl	siControl	si53BP1	siTIP60#1	siTIP60#2		Table Analyzed	Fig1A - 020520 53BP1 degradation			Table Analyzed	Fig1A - 020520 53BP1 degradation			Table Analyzed	Fig1A - 020520 53BP1 degradation			Table Analyzed	Fig1A - 020520 53BP1 degradation
	1.7777	0.9152	0.6712	0.7603	0.6933
	0.6818	0.9946	3.063	1.7415	1.0879		Column B	siControl (BRCA2 KO)			Column C	si53BP1			Column D	siTIP60#1			Column E	siTIP60#2
	1.2191	1.3388	0.655	0.8861	1.9226		vs.	vs.			vs.	vs.			vs.	vs.			vs.	vs.
	0.875	0.6201	0.6903	0.6226	1.0753		Column A	siControl (WT)			Column B	siControl			Column B	siControl			Column B	siControl
	1.2293	0.8964	0.7909	0.4887	0.412
	0.9279	1.0826	0.5799	0.7657	0.6029		Mann Whitney test				Mann Whitney test				Mann Whitney test				Mann Whitney test
	0.931	0.5847	0.9454	0.9923	1.379		P value	<0.0001			P value	0.6288			P value	0.0004			P value	0.0002
	0.7213	1.7723	0.6637	1.149	1.4921		Exact or approximate P value?	Exact			Exact or approximate P value?	Exact			Exact or approximate P value?	Exact			Exact or approximate P value?	Exact
	2.6034	0.5677	1.1742	0.902	0.4919		P value summary	****			P value summary	ns			P value summary	***			P value summary	***
	1.3016	1.2539	0.5939	1.1244	0.7177		Significantly different (P < 0.05)?	Yes			Significantly different (P < 0.05)?	No			Significantly different (P < 0.05)?	Yes			Significantly different (P < 0.05)?	Yes
	1.1849	0.6126	1.3145	0.5057	1.3606		One- or two-tailed P value?	Two-tailed			One- or two-tailed P value?	Two-tailed			One- or two-tailed P value?	Two-tailed			One- or two-tailed P value?	Two-tailed
	0.944	0.7522	0.4292	2.4875	1.4231		Sum of ranks in column A,B	12112 , 7989			Sum of ranks in column B,C	10249 , 9852			Sum of ranks in column B,D	8601 , 11500			Sum of ranks in column B,E	8552 , 11548
	0.3865	1.3013	0.2883	0.8408	1.0364		Mann-Whitney U	2939			Mann-Whitney U	4802			Mann-Whitney U	3551			Mann-Whitney U	3502
	1.34	1.2754	1.0683	0.8933	0.9828
	1.1205	0.7493	0.8355	0.6298	0.5651		Difference between medians				Difference between medians				Difference between medians				Difference between medians
	0.8495	0.7991	0.5615	1.222	1.198		Median of column A	1.022, n=100			Median of column B	0.7546, n=100			Median of column B	0.7546, n=100			Median of column B	0.7546, n=100
	1.0022	0.8333	0.3952	1.8668	0.8826		Median of column B	0.7546, n=100			Median of column C	0.6987, n=100			Median of column D	0.9473, n=100			Median of column E	0.9552, n=100
	0.4986	1.0555	0.5684	1.208	1.1456		Difference: Actual	-0.2676			Difference: Actual	-0.05589			Difference: Actual	0.1928			Difference: Actual	0.2006
	0.963	0.8542	0.7422	0.8271	1.6358		Difference: Hodges-Lehmann	-0.2593			Difference: Hodges-Lehmann	-0.02422			Difference: Hodges-Lehmann	0.1949			Difference: Hodges-Lehmann	0.1975
	1.0979	0.9124	0.5602	1.2541	0.7361
	1.0217	0.3488	0.5784	1.2377	0.717
	1.5485	0.7613	1.2349	0.4797	1.1418
	0.7239	0.6764	0.45	1.0756	1.0986
	1.0225	0.7102	0.6126	2.5604	1.4042
	1.1784	2.2067	1.092	2.085	0.3473
	1.2689	0.5939	2.7428	1.0198	1.2317
	0.6095	1.6328	0.4102	1.5739	1.7245
	1.001	1.2462	0.8314	0.6926	0.5651
	0.7108	0.6314	0.555	0.3701	1.2599
	1.0721	0.8659	0.5407	0.9449	1.0442
	1.1875	1.425	0.6219	1.4532	0.8826
	1.8468	0.718	0.4112	0.8384	0.7967
	0.7179	0.6777	0.3587	2.4646	0.953
	0.9977	0.8943	0.9393	0.9418	1.5167
	0.7467	0.5083	1.3037	1.0735	0.78
	0.9597	0.8227	1.1325	0.7647	1.4669
	1.1791	0.7361	0.5075	0.6925	0.5479
	2.605	0.4856	0.8406	1.4986	0.4379
	0.948	2.3809	1.4907	2.2076	0.3636
	1.4819	0.5306	0.7285	0.4126	1.4912
	0.3128	0.9735	0.9902	1.2349	0.5656
	0.7626	0.5143	0.4062	1.3841	0.6506
	1.4201	2.336	0.6986	1.2061	0.2725
	1.1656	0.4468	1.0538	0.1528	0.4132
	1.0324	1.386	0.8033	0.2163	1.5167
	1.0364	0.8076	1.1702	0.4608	0.78
	3.1167	1.4466	0.2166	0.1881	1.4669
	1.9672	0.8646	0.8246	2.4646	0.5479
	0.5792	0.3686	1.4994	0.9418	0.4379
	0.97	0.4032	2.8245	1.0735	0.3636
	1.0979	0.3724	0.8751	0.7647	1.4912
	1.0865	2	0.4062	0.6925	0.5656
	0.5377	0.5171	0.6986	1.4986	0.6506
	1.2895	0.8624	1.0538	2.2076	0.2725
	1.0324	0.5262	0.8033	0.4126	0.4132
	1.0364	0.8076	1.1702	1.2349	2.1
	3.1167	1.4466	0.2166	1.3841	2
	1.9672	0.8646	0.8246	1.2061	1.9417
	0.5792	0.3686	1.4994	0.1528	1.8739
	0.97	0.4032	2.8245	0.2163	1.8437
	1.0979	0.3724	0.8751	0.4608	1.9714
	1.0865	2	0.234	0.1881	0.9275
	0.5377	0.5171	0.1247	0.9047	0.875
	1.2895	0.8624	0.3457	0.9437	0.9752
	1.0582	0.5262	0.4325	0.8572	0.7503
	1.1479	0.7305	0.2342	0.752	0.8529
	0.9473	0.2954	0.2473	0.9473	0.975
	0.8362	0.1473	0.3562	0.7342	1.0435
	0.7469	0.3452	0.2475	0.8269	0.9573
	0.85	0.4329	0.543	0.9853	0.8538
	0.88	0.5382	0.6843	1.234	0.7543
	1.1	0.2243	0.532	1.4382	1.1273
	1.234	0.357	0.9572	1.5731	1.274
	1.4329	0.2473	1.1429	1.024	0.8594
	1.0853	0.3957	0.904	0.9473	0.9478
	0.9727	0.7362	0.8832	0.8572	1.0804
	0.8362	0.6327	0.3482	0.7893	1.1274
	0.7941	0.826	0.85	1.1284	0.7538
	0.784	0.5427	0.923	1.327	0.874
	0.8435	0.4392	0.5832	0.9734	0.999
	0.7432	0.8	0.5328	0.7572	1.0392
	0.689	0.8532	0.8574	0.809	1.128
	1.043	0.9048	0.7547	1.0347	0.9582
	1.1284	1.242	1.024	1	0.8574
	1.432	1.102	0.872	0.9832	0.9473
	1.324	0.7593	0.4752	0.7562	0.9943
	0.8572	0.653	0.5472	0.5489	1.1287
	0.6489	0.6938	0.6843	1.1284	1.473
	1.0542	0.893	0.957	0.8574	1.3704
	1.4375	0.7542	1.1284	1.343	1.573
	1.274	0.7532	0.6843	1.274	0.875
	0.9857	1.1024	0.5324	0.9852	0.6843
	0.753	0.6843	1.0438	0.9843	0.7573
	0.8482	0.8573	0.9752	0.752	0.9287
	0.4853	0.9573	0.8572	0.6532	1.127
	1.123	0.7549	0.6854	1.473	0.8573
	1.2342	0.905	0.4548	0.472	0.9372
	0.948	0.5742	1.129	0.8572	0.5849
	0.8	0.459	0.653	1.274	1.428
	0.9437	0.7572	0.6439	1.048	0.8543
Median	1.0221	0.75455	0.6986	0.9473	0.95515

## Sheet: Fig 1B
	siControl	si53BP1	siTIP60	siZRANB3	si53BP1 + siTIP60	si53BP1 + siZRANB3		Table Analyzed	Fig2A - 022721 53BP1 degradation			Table Analyzed	Fig2A - 022721 53BP1 degradation				Table Analyzed	Fig2A - 022721 53BP1 degradation
	0.7892	1.4326	0.6666	0.8005	1.1725	0.6995
	0.7911	0.9453	0.5427	0.8091	0.774	0.7752		Column B	si53BP1			Column C	siTIP60				Column E	si53BP1 + siTIP60
	0.7053	0.9619	0.6506	0.667	1.3353	0.865		vs.	vs.			vs.	vs.				vs.	vs.
	0.7628	0.8026	0.9065	1.3014	1.1106	1.2969		Column A	siControl			Column A	siControl				Column B	si53BP1
	0.5203	1.0467	0.8797	1.1573	0.5297	1.1145
	0.5368	0.8744	0.7478	0.7159	1.2152	0.9573		Mann Whitney test				Mann Whitney test					Mann Whitney test
	1.9426	0.2783	0.7649	1.3232	0.6338	1.1051		P value	0.7914			P value	<0.0001				P value	<0.0001
	0.4853	0.7897	0.6792	1.2036	0.6862	0.8187		Exact or approximate P value?	Approximate			Exact or approximate P value?	Approximate				Exact or approximate P value?	Approximate
	0.6498	2.8491	0.4821	0.8877	0.6792	0.4875		P value summary	ns			P value summary	****				P value summary	****
	0.8021	0.4693	0.845	0.5227	1.5053	0.2888		Significantly different (P < 0.05)?	No			Significantly different (P < 0.05)?	Yes				Significantly different (P < 0.05)?	Yes
	0.5067	0.5156	1.1934	0.6838	0.6901	0.873		One- or two-tailed P value?	Two-tailed			One- or two-tailed P value?	Two-tailed				One- or two-tailed P value?	Two-tailed
	0.5688	0.4881	0.679	1.1529	0.5567	0.502		Sum of ranks in column A,B	10343 , 10567			Sum of ranks in column A,C	8743 , 12167				Sum of ranks in column B,E	8353 , 12558
	0.8542	0.6577	0.7907	0.737	0.4249	0.8739		Mann-Whitney U	5090			Mann-Whitney U	3490				Mann-Whitney U	3100
	0.8836	0.5311	0.8	0.8349	1.2663	1.502
	0.5959	0.7006	1.0392	1.0442	1.3014	0.6077		Difference between medians				Difference between medians					Difference between medians
	0.688	0.5154	0.7098	0.6041	0.9707	0.8975		Median of column A	0.6605, n=102			Median of column A	0.6605, n=102				Median of column B	0.6745, n=102
	0.7423	0.7396	0.687	0.7714	2.0506	1.1035		Median of column B	0.6745, n=102			Median of column C	0.7992, n=102				Median of column E	0.9034, n=102
	0.7272	2.0463	0.4669	1.9814	0.5263	1.2708		Difference: Actual	0.01404			Difference: Actual	0.1387				Difference: Actual	0.2289
	0.447	0.378	1	0.3897	0.9442	1.5128		Difference: Hodges-Lehmann	0.01004			Difference: Hodges-Lehmann	0.1355				Difference: Hodges-Lehmann	0.2233
	0.3116	0.3966	1.1385	0.5897	1.2089	0.7247
	0.5301	0.6134	0.597	0.552	0.6355	0.2705
	0.7565	0.4295	0.7521	0.8173	1.0463	1.3976
	0.5615	1.622	0.4562	0.6173	0.849	0.5578
	0.7538	0.592	0.5902	0.6343	0.7675	0.6104
	0.8714	0.6171	0.812	0.5953	0.5851	1.3457
	0.6172	0.4764	0.8767	0.592	1.5729	0.486
	0.6307	0.4121	0.3831	0.5839	0.3936	0.7348
	0.8027	0.9527	0.629	1.224	1.206	0.9707
	0.9488	0.599	0.9666	0.6549	1.0473	1.0551
	0.5709	0.4659	0.7347	1.1397	1.6926	0.6104
	0.402	1.8717	0.8331	0.7724	0.8904	0.8166
	0.3565	0.5485	1.0537	1.3406	1.3551	0.6725
	0.5909	2.2098	0.9332	0.8817	0.7138	0.7998
	0.3782	0.66	0.7983	1.283	0.8633	1.1538
	0.8655	0.3547	0.759	1.2756	0.9048	0.804
	0.7336	0.6008	0.5587	1.1276	0.7451	0.6038
	0.4454	1.41	0.3166	0.7705	0.8665	3.0468
	0.3487	0.8167	0.8187	0.9227	0.6523	0.685
	0.8183	0.7318	0.7703	0.9171	1.0908	0.9981
	0.5553	0.636	0.7478	0.9837	2.0495	0.6296
	0.6023	0.8693	0.5594	2.4153	0.7077	0.7387
	0.8422	0.6097	0.8088	0.7317	0.9437	2.569
	1.0286	0.4658	0.7771	0.8616	0.9786	1.1406
	0.4606	0.3605	1.0533	1.8371	0.4476	1.0806
	1.0169	0.8335	0.8527	0.6377	1.1475	0.6157
	1.1955	0.7649	0.6517	0.923	1.2192	0.6577
	0.5862	1.9983	1.2253	0.7551	0.8964	0.8881
	0.9054	0.287	1.3583	0.7	0.9323	0.5865
	0.516	0.552	0.6028	0.9834	1.2441	0.8532
	0.7958	0.6875	1.0872	0.6091	0.6362	0.9946
	0.8996	0.6763	0.7504	1.4612	0.6975	0.7888
	0.5877	0.5739	1.3648	0.6457	2.6076	0.6355
	0.671	0.6884	0.7015	1.1295	0.9658	0.852
	0.8502	0.6959	0.4633	0.7133	0.8425	0.8801
	0.771	1.9322	0.5158	1.1029	0.7873	1.0539
	0.5939	0.7112	0.9757	1.2408	0.6457	0.7502
	0.3479	0.541	0.6232	1.973	1.169	0.0115
	0.7488	0.5788	0.7166	0.986	0.7112	0.7918
	0.7637	0.4965	0.3976	0.9197	0.7012	0.5647
	0.8513	0.4347	0.4616	0.6701	0.6646	0.8808
	0.0962	0.6426	0.9057	0.6683	0.5307	0.8435
	0.9158	0.5373	1.0326	0.7799	0.9872	0.8385
	0.6194	0.4155	0.4373	1.7965	0.9253	0.6891
	0.6741	0.7239	1.0461	1.6111	1.5109	0.3997
	0.5193	0.6673	1.3038	0.604	1.627	0.8716
	0.7668	0.8337	1.4369	1.0357	0.902	1.4101
	0.6287	0.4624	2.2281	1.2039	0.6872	0.6043
	0.4773	0.547	1.5731	0.6571	0.9537	0.7195
	1.0195	1.023	0.4451	0.691	0.4739	0.9231
	0.6001	0.853	0.857	0.7399	0.7773	0.8526
	0.8364	0.675	0.7915	1.5713	0.8809	1.0006
	0.8006	0.6584	0.6717	1.5715	1.6787	0.4722
	1.0986	0.7437	0.75	0.7953	1.4284	0.9523
	0.55	0.4658	0.837	1.276	0.6836	0.843
	0.5714	0.9573	0.5996	0.8225	1.0653	1.0247
	0.7411	0.7485	1.7111	0.795	1.0807	1.284
	0.6148	0.573	1.691	2.5799	1.1474	0.7543
	0.5156	0.6848	0.7546	0.998	1.0137	0.842
	0.7816	0.3747	2.8068	0.6375	0.9397	0.949
	0.3138	0.9743	0.795	0.6604	1.3009	0.67
	0.5561	1.084	0.5816	0.8639	0.4986	0.853
	0.6426	0.729	0.8923	0.6717	1.1991	0.972
	0.7292	0.6484	0.6324	1.1273	0.771	0.9673
	0.6366	0.55	0.8164	0.8198	0.8428	0.568
	0.825	0.9382	1.1075	2.4938	1.1375	0.9857
	0.6973	0.57	0.9164	1.5872	2.1286	0.7854
	0.643	0.48	0.6365	1.3529	0.8459	0.8645
	0.8317	0.873	0.7564	1.12	1.2161	1.068
	1.0111	0.9371	1.0157	1.1301	0.8544	1.148
	0.6139	1.043	1.1098	0.9501	0.6982	1.48
	0.4966	0.976	0.9798	0.5589	0.9307	0.6743
	0.5223	0.674	0.9658	0.4849	0.8606	0.874
	1.4033	0.862	0.8366	0.8041	0.8619	0.9654
	0.7219	0.983	1.6027	0.9	0.8346	0.753
	0.5515	0.473	1.4335	0.9204	0.4517	0.785
	0.6425	0.6584	0.9336	1.0775	0.98	0.8854
	0.9082	0.72	0.5646	1.843	3.3725	0.9837
	0.8904	0.849	0.8304	1.4897	0.9982	0.743
	0.4228	0.9372	1.0108	2.0248	0.844	0.7843
	0.6364	0.3844	0.9102	1.0089	0.2181	0.9743
	0.5449	0.75	0.6128	1.8893	0.2181	1.0643
	0.8997	0.464	1.3658	0.7477	1.4237	0.954
Median	0.6604	0.6745	0.79915	0.89385	0.9034	0.8528

## Sheet: Fig 1C
HeLa Slowing	siControl	si53BP1	siTIP60	siZRANB3		Table Analyzed	Fig1C - 070920 Slowing			Table Analyzed	Fig1C - 070920 Slowing			Table Analyzed	Fig1C - 070920 Slowing
Fiber	1.0258	1.814	0.6322	0.8729
	0.6735	0.3786	0.3852	0.9134		Column B	si53BP1			Column C	siTIP60			Column E	siZRANB3
	0.9097	0.5957	1.7989	1.6884		vs.	vs.			vs.	vs.			vs.	vs.
	0.6762	0.6652	0.6345	0.5632		Column A	siControl			Column A	siControl			Column A	siControl
	0.5909	0.6854	0.4395	1.4591
	0.9111	0.7392	0.6872	1.0884		Mann Whitney test				Mann Whitney test				Mann Whitney test
	0.9823	0.8493	0.6753	0.4507		P value	0.2574			P value	0.0008			P value	<0.0001
	0.6422	0.6628	4.0232	0.5524		Exact or approximate P value?	Approximate			Exact or approximate P value?	Approximate			Exact or approximate P value?	Approximate
	0.532	0.4	3.5296	0.7393		P value summary	ns			P value summary	***			P value summary	****
	2.7881	0.5437	2.5381	1.3371		Significantly different (P < 0.05)?	No			Significantly different (P < 0.05)?	Yes			Significantly different (P < 0.05)?	Yes
	0.6623	0.653	2.1116	1.0627		One- or two-tailed P value?	Two-tailed			One- or two-tailed P value?	Two-tailed			One- or two-tailed P value?	Two-tailed
	1.2028	0.72	1.1005	0.9329		Sum of ranks in column A,B	10933 , 9977			Sum of ranks in column A,C	9038 , 11872			Sum of ranks in column A,E	8523 , 12387
	0.6796	0.4736	0.6135	1.0607		Mann-Whitney U	4724			Mann-Whitney U	3785			Mann-Whitney U	3270
	0.7886	0.53	3.4269	2.2808
	0.8544	0.673	0.3694	0.6089		Difference between medians				Difference between medians				Difference between medians
	2.0829	1.1	0.4281	1.8007		Median of column A	0.7413, n=102			Median of column A	0.7413, n=102			Median of column A	0.7413, n=102
	0.7468	0.9564	0.7241	0.7304		Median of column B	0.6848, n=102			Median of column C	1.158, n=102			Median of column E	1.092, n=102
	0.6254	0.853	0.437	1.8277		Difference: Actual	-0.05655			Difference: Actual	0.4171			Difference: Actual	0.351
	0.623	0.6533	0.6861	0.6709		Difference: Hodges-Lehmann	-0.05158			Difference: Hodges-Lehmann	0.2831			Difference: Hodges-Lehmann	0.3129
	1.0194	0.52	1.0501	0.5483
	1.093	0.6483	4.6632	0.63
	2.0965	0.528	0.4432	1.4838
	0.3536	1.24	0.5	0.4543
	0.9939	0.9548	0.3863	1.0958
	3.312	0.853	1.7777	1.8573
	0.7911	1.343	0.5886	2.1578
	0.4317	1.45	3.4494	1.1804
	0.8883	0.6543	2.7569	2.3105
	0.4642	0.7643	2.3113	1.2958
	0.9001	0.643	0.4957	0.3125
	0.9726	0.5489	0.5326	1.8806
	0.6297	0.5437	1.5307	0.9047
	0.6959	0.6743	2.5018	1.0888
	1.8463	0.8643	2.2494	0.5125
	0.584	0.45	2.4776	0.7849
	0.7358	0.48	1.1405	0.811
	0.5741	0.68	2.5901	1.3018
	0.5812	0.79	2.1642	0.942
	3.0601	0.943	0.3828	0.9428
	0.3453	1.111	2.4229	1.9584
	1.16	0.245	1.2935	1.0342
	0.7715	0.352	1.8647	1.543
	0.7944	0.34	3.0611	1.583
	0.3981	0.35	0.565	0.9427
	0.8371	0.44	1.4788	1.3245
	0.4423	0.41	0.7327	1.221
	1.2628	0.34	0.7073	0.9428
	1.0389	0.765	1.3874	0.7654
	0.7577	0.5743	1.2856	0.8392
	1.2421	0.6583	0.8524	1.149
	1.4238	0.7854	0.5789	0.3821
	1.1613	0.8543	0.3966	1.3434
	0.8089	0.567	0.2979	0.3517
	0.5409	0.574	2.217	1.66
	1.087	0.6598	3.6349	2.7661
	0.6919	0.7643	0.7482	0.9342
	0.6394	1.1234	0.4178	1.432
	0.5684	1.3423	1.181	1.523
	0.313	0.6853	0.6304	2.3543
	0.5633	1.234	2.8696	0.92
	0.3782	0.9548	0.5594	1.234
	0.5652	0.8643	1.8555	1.97
	0.8333	0.6754	0.7271	0.5428
	0.626	0.6687	0.5765	0.984
	1.4518	0.78	1.2067	1.21
	0.6	0.7392	0.6591	1.532
	0.5684	0.8493	0.6188	1.634
	0.6214	0.6628	0.3299	0.923
	0.6685	0.7392	0.841	0.7543
	1.2854	0.8493	1.4368	1.357
	1.7286	0.6628	1.6179	2.5027
	1.17	0.8643	1.5303	1.57
	1.1911	0.436	3.2485	0.9473
	1.2772	0.6548	0.3533	0.753
	0.6485	0.6954	1.1954	0.9843
	0.526	0.6843	2.2295	1.34
	0.4667	0.7	2.0608	0.583
	0.8595	0.8956	0.9416	0.8653
	0.449	0.7943	0.4693	0.9583
	0.5711	0.9583	4.0572	1.0542
	2.0884	0.384	0.3498	1.124
	0.436	1.215	1.4251	0.685
	0.3732	1.0648	0.8588	1
	1.8731	0.6983	0.9513	1.3242
	1.668	0.6843	2.4085	0.58
	0.4392	0.8964	1.1763	1.379
	0.3087	0.468	0.8682	0.9483
	1.1179	0.9483	3.2043	1.139
	2.7299	0.6543	2.0942	0.83
	2.3588	0.57	1.274	0.753
	0.2213	1.1345	0.9542	1.302
	0.6469	1.0683	0.852	1.432
	0.2314	0.6473	1.579	2.75
	0.4461	0.7964	1.858	1.4732
	1.0584	0.98	1.957	0.9482
	0.4552	0.875	2.0392	1.53
	1.1072	0.547	0.9428	1.1347
	0.4923	0.6803	0.947	1.8532
	3.5517	0.6843	0.8437	2.038
	0.6582	0.348	1.49	2.432
	0.9889	0.978	2.34	2.6342
	0.6066	0.99	1.58	1.21
Median	0.7413	0.6848	1.1584	1.0923

## Sheet: Fig 2A
Fiber Degradation	siControl	siTIP60#1	siTIP60#2	siATM		Table Analyzed	Fig 2A - 092420 HeLa Degradation			Table Analyzed	Fig 2A - 092420 HeLa Degradation			Table Analyzed	Fig 2A - 092420 HeLa Degradation
HeLa BRCA2 KO	1.0655	1.6856	1.0347	0.5074
	0.87	0.4586	0.9711	1.3203		Column C	siTIP60#1			Column D	siTIP60#2			Column E	siATM
	1.4845	4.1647	2.1639	0.5676		vs.	vs.			vs.	vs.			vs.	vs.
	0.7901	0.6214	1.1471	0.83		Column A	siControl			Column A	siControl			Column A	siControl
	1.6101	1.3986	0.6771	1.4773
	0.8033	1.3884	0.6125	0.3802		Mann Whitney test				Mann Whitney test				Mann Whitney test
	0.5212	1.1562	1.2379	0.766		P value	0.008			P value	0.0019			P value	0.0072
	0.9032	1.0535	0.6449	1.2062		Exact or approximate P value?	Approximate			Exact or approximate P value?	Approximate			Exact or approximate P value?	Approximate
	0.8254	1.6669	0.8158	1.4199		P value summary	**			P value summary	**			P value summary	**
	1.6996	0.6613	1.4377	0.5249		Significantly different (P < 0.05)?	Yes			Significantly different (P < 0.05)?	Yes			Significantly different (P < 0.05)?	Yes
	0.7732	0.7669	0.6106	0.9487		One- or two-tailed P value?	Two-tailed			One- or two-tailed P value?	Two-tailed			One- or two-tailed P value?	Two-tailed
	0.7236	0.925	1.099	1.1139		Sum of ranks in column A,C	9980 , 13026			Sum of ranks in column A,D	9776 , 13229			Sum of ranks in column A,E	9745 , 12200
	0.8471	1.1971	0.6918	0.8635		Mann-Whitney U	4520			Mann-Whitney U	4316			Mann-Whitney U	4285
	0.7664	0.5424	0.8754	1.0714
	0.8321	0.8493	0.8556	1.0681		Difference between medians				Difference between medians				Difference between medians
	0.4723	0.8624	0.5162	2.6986		Median of column A	0.8033, n=104			Median of column A	0.8033, n=104			Median of column A	0.8033, n=104
	0.5187	1.1943	1.082	0.5796		Median of column C	0.9983, n=110			Median of column D	0.9821, n=110			Median of column E	0.9643, n=105
	1.9511	0.9402	1.2995	0.5878		Difference: Actual	0.1951			Difference: Actual	0.1788			Difference: Actual	0.161
	0.7995	0.8686	1.6881	0.5686		Difference: Hodges-Lehmann	0.1545			Difference: Hodges-Lehmann	0.1635			Difference: Hodges-Lehmann	0.1485
	1.0547	1.244	1.0391	0.8951
	0.9331	1.8885	1.2229	0.5151
	0.4457	1.3189	1.1182	1.4083
	1.9979	0.5211	2.445	0.4559
	1.6519	0.3734	0.9827	1.2777
	0.5204	0.6891	0.8568	0.8772
	0.8704	0.4881	1.8879	0.5897
	0.861	0.4778	0.799	0.699
	2.1681	1.7402	0.7673	0.8957
	0.7631	1.0405	0.5941	1.7566
	1.1097	0.7601	0.7791	1.6408
	0.9944	0.9966	0.9813	1.5758
	0.951	1	0.3091	0.9386
	1.8238	0.8435	1.6807	0.4249
	0.7179	0.2828	0.9086	0.8706
	2.0332	0.3515	0.5871	0.8569
	0.9343	0.8857	1.0162	0.9869
	1.6589	0.3805	1.2155	1.841
	1.5852	0.4784	0.4874	1.0519
	0.6853	2.4858	1.5648	1.3383
	0.7906	0.4581	0.7972	1.1389
	0.6193	2.1347	0.9479	1.2198
	0.7479	1.5349	0.6339	1.1178
	0.4309	2.4293	0.9881	0.6958
	0.7624	1.176	0.7872	0.8149
	1.3437	0.8608	0.728	0.4608
	0.4778	0.5679	0.9	1.9376
	0.5343	4.1203	1.2243	0.7084
	0.4547	0.3881	1.4644	1.7001
	0.9247	1.352	0.8438	1.2543
	3.4	0.5712	0.6364	0.7748
	1.0971	0.5343	1.4324	0.5236
	1.0676	1.0341	0.7615	1.6006
	0.8031	1.2587	1.1228	0.3465
	0.9304	2.3685	0.8217	0.9642
	1.2287	0.5569	0.1036	0.8461
	0.649	1.205	0.9362	0.7225
	0.4623	0.9218	1.278	0.8006
	0.4997	1.0398	0.986	0.4279
	0.5786	1.5833	0.8455	1.0926
	0.5784	0.7914	1.0313	1.0855
	1.807	1.2389	0.8378	1.1674
	0.7754	0.7016	1.3427	1.4315
	0.3137	0.6737	0.7346	2.9768
	1.2636	0.7397	1.0178	1.3956
	1.8715	0.877	0.889	0.591
	0.7284	0.8466	1.3593	1.064
	0.4529	1.6403	1.4474	2.1361
	1.9268	0.6644	1.1357	0.4904
	0.5295	1.0617	0.9403	2.0668
	0.5585	1.3893	0.6669	0.8117
	0.7069	0.6229	0.6396	0.8411
	0.6237	1.4545	1.5593	1.3403
	0.8634	1.985	0.8099	0.7287
	0.5961	0.7384	0.8024	0.8114
	1.4328	0.7246	3.2404	1.6559
	0.756	0.4913	1.054	0.6963
	0.8513	1.7277	0.8292	1.3909
	0.4699	1.1614	0.8151	1.2127
	0.9225	1.4412	1.7105	0.7442
	0.0374	0.9166	0.4618	1.5969
	0.5196	0.9787	0.644	1.3
	0.6297	1.6336	3.1241	1.7165
	1.1517	0.5468	0.2534	0.899
	0.8103	0.5534	1.4081	1.7797
	1.0153	2.0226	1.4286	1.2669
	0.681	1.0656	1.2126	0.7855
	1.3911	1.1674	0.3808	1.6996
	0.695	1.7107	0.817	0.5829
	0.6696	0.8786	1.6796	1.1252
	0.8095	0.9105	0.7133	0.5072
	0.9723	0.6218	1.1626	0.641
	0.6382	0.8222	0.6773	0.5192
	0.7543	1.5375	0.6141	2.4116
	0.7598	0.4996	1.1798	0.9084
	1.013	1.4959	1.5604	0.8767
	0.8437	1.4568	1.7951	1.157
	0.582	0.8973	0.8521	0.7535
	0.9107	1.3626	0.9094	0.7422
	1.162	0.5917	0.2928	0.5965
	1.0845	1.2062	0.7526	1.9582
	0.6543	1.5655	1.582	2.043
	0.5482	0.8245	1.63	2.14
	0.4387	0.6611	1.9532	2.24
	0.6542	1.5403	2.32	1.932
		1.6473	2.247	2.0582
		1.7542	1.9527
		1.8547	1.657
		2.0582	1.5742
		1.752	1.932
		1.9532	2.0527
Median	0.8032	0.98765	0.9762	0.9642

## Sheet: Fig 2B
Fiber Degradation	WT - siControl	BRCA1 KO - siControl	BRCA1 KO - siTIP60#1	BRCA1 KO - siTIP60#2	BRCA1 KO - si53BP1	BRCA1 KO - siATM	BRCA1 KO - siZRANB3		Table Analyzed	Fig 2B - RPE1 ATM degradation			Table Analyzed	Fig 2B - RPE1 ATM degradation			Table Analyzed	Fig 2B - RPE1 ATM degradation			Table Analyzed	Fig 2B - RPE1 ATM degradation
RPE1 BRCA1 KO	0.9379	0.4785	1.1322	0.9262	0.7518	1.1956	0.9776
	0.8459	0.7779	1.2585	0.9653	1.1772	0.3578	0.8056		Column B	BRCA1 KO - siControl			Column C	BRCA1 KO - siTIP60#1			Column D	BRCA1 KO - siTIP60#2			Column F	BRCA1 KO - siATM
	0.9853	0.7684	1.0514	1.031	1.1169	1.4099	1.259		vs.	vs.			vs.	vs.			vs.	vs.			vs.	vs.
	0.6359	0.7829	1.0769	0.9208	1.0289	1.5354	1.1817		Column A	WT - siControl			Column B	BRCA1 KO - siControl			Column B	BRCA1 KO - siControl			Column B	BRCA1 KO - siControl
	1.1111	0.9238	0.9865	0.9541	0.5988	1.256	0.7695
	1.8068	0.8297	0.9202	0.8846	0.7439	0.8086	0.9356		Mann Whitney test				Mann Whitney test				Mann Whitney test				Mann Whitney test
	0.7085	0.6404	0.8413	1.1753	0.4029	0.8061	1.1744		P value	<0.0001			P value	<0.0001			P value	<0.0001			P value	<0.0001
	0.9427	0.8979	1.0538	1.2843	0.9679	0.6707	0.6183		Exact or approximate P value?	Exact			Exact or approximate P value?	Exact			Exact or approximate P value?	Exact			Exact or approximate P value?	Exact
	1.1614	0.754	0.9089	1.0232	0.4328	0.9931	1.1148		P value summary	****			P value summary	****			P value summary	****			P value summary	****
	1.4691	0.6902	0.999	1.3342	0.5117	0.9384	0.8737		Significantly different (P < 0.05)?	Yes			Significantly different (P < 0.05)?	Yes			Significantly different (P < 0.05)?	Yes			Significantly different (P < 0.05)?	Yes
	1.3865	0.5736	0.8322	0.9869	0.4557	0.6678	0.8028		One- or two-tailed P value?	Two-tailed			One- or two-tailed P value?	Two-tailed			One- or two-tailed P value?	Two-tailed			One- or two-tailed P value?	Two-tailed
	0.8329	0.9898	0.9258	1.0388	0.302	1.7297	0.8361		Sum of ranks in column A,B	13227 , 6873			Sum of ranks in column B,C	7250 , 12850			Sum of ranks in column B,D	6975 , 13125			Sum of ranks in column B,F	7346 , 12754
	1.3031	0.8684	1.1244	0.8711	0.7028	0.8051	0.6837		Mann-Whitney U	1823			Mann-Whitney U	2200			Mann-Whitney U	1925			Mann-Whitney U	2296
	0.9842	0.3872	0.8654	0.8557	0.5273	1.3502	0.8912
	1.6014	1.355	0.9114	0.9023	0.6487	0.9304	1.043		Difference between medians				Difference between medians				Difference between medians				Difference between medians
	0.8195	0.6617	0.9102	0.8437	0.6248	1.2218	1.1995		Median of column A	0.9848, n=100			Median of column B	0.6913, n=100			Median of column B	0.6913, n=100			Median of column B	0.6913, n=100
	0.9577	0.5037	1.5324	1.0904	0.6569	0.569	1.0528		Median of column B	0.6913, n=100			Median of column C	0.9735, n=100			Median of column D	0.972, n=100			Median of column F	0.9845, n=100
	1.1451	0.66	0.9375	0.8035	0.7042	1.1703	0.9163		Difference: Actual	-0.2935			Difference: Actual	0.2822			Difference: Actual	0.2807			Difference: Actual	0.2932
	1.1141	0.5132	0.9758	0.7364	0.7377	0.7558	1.2193		Difference: Hodges-Lehmann	-0.283			Difference: Hodges-Lehmann	0.261			Difference: Hodges-Lehmann	0.2726			Difference: Hodges-Lehmann	0.2726
	1.0027	0.6533	1.0455	0.8836	0.787	0.9758	1.2936
	0.8331	0.5901	0.7721	0.8035	0.6626	1.9651	0.9128
	0.975	0.6749	1.2964	0.9249	0.6808	1.489	0.7441
	1.1495	0.7143	1.0937	1.0934	1.0435	0.8737	0.7728
	1.186	0.9364	1.35	1.1354	0.6181	0.833	0.8062
	0.8399	0.6262	0.9291	0.8757	0.6812	0.7601	0.9645
	1.0333	0.7429	1.1429	1.0653	0.5876	1.2434	0.7539
	1.0045	0.6808	1.2389	0.8751	0.8628	1.3687	0.9774
	1.0372	0.4276	1.1135	0.9275	0.7761	1.0008	1.1817
	0.8179	0.9083	1.1354	0.9814	0.5864	0.9028	0.9426
	0.9654	0.4079	1.3766	0.7018	0.7042	1.024	0.7945
	1.3879	0.8148	1.3162	1.0011	0.6155	0.9543	1.0231
	0.6941	0.6854	0.6527	0.7454	0.6858	1.2642	0.7266
	0.6637	0.5548	0.8693	1.1282	0.864	1.0327	0.8547
	0.9167	0.4829	1.576	0.4391	1.1409	1.0753	1.1443
	0.4752	0.7	0.7573	1.6876	0.9347	1.1962	0.9947
	0.908	0.52	0.9904	0.9787	0.5947	1.6024	1.0192
	1.2725	0.8452	1.1897	1.877	1.2656	0.4812	1.0433
	0.6596	0.7384	0.6333	1.2941	0.7306	1.4719	0.9575
	1.1916	0.8162	1.1138	0.879	0.82	0.7483	0.9622
	1.2203	0.8987	1.7671	1.3436	0.463	0.6966	0.9506
	1.0774	0.5554	1.1673	0.6632	0.6471	0.6414	1.2839
	1.2391	0.8641	0.8524	1.2069	0.5519	0.6315	0.8541
	0.7834	1.3157	0.9787	0.7808	1.732	0.8505	1.2027
	1.1908	0.6207	1.3201	1.0842	0.4792	0.9002	0.9863
	0.7474	0.4554	0.6143	1.4037	1.1718	1.6442	0.8292
	1.1178	0.558	0.6932	0.6574	0.6349	1.4822	1.0793
	1.1155	1.3157	0.8244	1.9095	0.4767	0.9549	0.6421
	1.1388	0.8641	1.4319	1.0865	0.5519	1.1252	1.6944
	0.771	0.8248	1.0854	0.6049	0.5269	1.0028	1.2494
	0.781	0.4644	2.264	0.9506	0.9903	1.3316	0.9112
	1.5007	0.6285	0.7438	1.0562	0.1996	0.8638	0.9947
	0.8244	0.2621	1.251	1.0374	0.68	2.2215	0.791
	0.5935	0.4652	1.0368	0.9244	0.9802	1.1309	0.5452
	1.0272	0.9264	0.9945	0.3703	0.6802	0.5943	0.8638
	0.8755	0.9729	0.8375	1.0327	0.6189	1.7011	1.1181
	1.0279	0.8198	1.2972	0.9819	0.7077	0.9159	1.0375
	0.6922	0.8793	1.0692	0.8761	0.4679	0.8895	1.1074
	0.9467	0.5354	0.7207	1.024	0.6468	0.8288	0.8935
	0.8333	1.1002	0.8346	1.0819	0.824	0.993	0.8219
	0.9514	0.8548	0.4898	0.9198	0.6625	0.8889	0.9725
	1.2571	0.7602	1.6141	0.9043	0.8203	1.0734	0.903
	0.7614	0.6319	0.6248	0.9011	0.7904	1.0836	0.7753
	1.0471	0.3836	1.0574	0.8735	0.7616	0.8582	0.7894
	0.9046	0.6923	0.8495	0.7673	0.5364	1.129	0.828
	1.3858	1.2025	0.7798	0.5471	1.0817	0.693	1.174
	1.3752	0.6812	0.998	0.8686	0.5166	0.7911	1.1966
	0.8351	0.9055	0.3027	1.094	0.6687	0.4803	1.022
	1.3593	0.6806	1.2836	0.6621	0.8692	0.8286	0.7042
	0.9218	0.5987	1.35	0.906	0.6375	1.065	1.4221
	0.7861	0.8529	0.5715	0.916	0.438	0.7705	1.0629
	1.5303	0.6923	0.4537	0.6007	0.6898	1.0638	0.7754
	0.7675	0.6296	0.8549	1.5161	0.5277	1.0299	1.2845
	1.4341	0.6646	0.6406	1.2637	0.32	1.9096	0.9858
	0.9995	0.3378	0.7048	1.2514	0.6626	1.9426	0.7648
	1.1676	0.6806	1.2562	1.5016	0.7435	0.6338	0.7689
	0.899	0.5987	0.9163	1.6993	0.8497	0.9541	1.2682
	0.9174	0.5865	0.9376	0.8367	2.5207	0.5973	0.9822
	0.9043	1.2714	0.7325	0.6521	1.0182	1.5506	1.0894
	1.0676	0.8744	0.6511	0.9195	0.5428	1.1612	0.6545
	1.0885	0.5936	0.7914	1.1971	0.7363	1.1282	1.0936
	0.8902	0.5322	0.482	0.8713	0.4346	1.2422	0.818
	0.8063	0.5156	0.9946	0.9899	0.6526	0.7194	1.0646
	1.0763	0.6949	0.9712	1.1881	0.8565	0.5927	0.6002
	1.2639	0.567	1.1564	0.8547	0.6488	0.312	0.8917
	0.8165	0.7889	1.1742	1.02	0.6196	0.8243	0.7592
	0.8585	0.3302	0.7432	1.0009	0.8929	0.8361	0.9763
	0.8266	0.813	0.7636	1.0495	0.6379	2.0315	0.9453
	0.7198	0.7908	0.8098	0.7615	0.6822	1.2424	0.9605
	1.0295	0.9117	0.8496	1.008	1.0365	0.7036	1.2192
	1.3833	1.9038	0.9275	1.1672	1.1349	0.8827	1.6473
	0.9979	0.6024	0.8172	0.7345	0.4581	0.7772	1.323
	0.7446	0.6679	1.8045	0.9358	0.856	1.0323	1.0504
	0.7971	1.0198	0.7667	0.7735	0.7681	0.7393	1.0128
	0.8057	0.8389	0.6344	1.749	1.2916	1.3189	0.9584
	1.1692	0.8024	1.088	1.0374	0.9712	0.71	1.2562
	1.2118	0.7243	1.1986	2.537	0.7532	0.446	1.1358
	1.1111	1.01	1.2722	1.8718	0.6615	1.055	1.0133
	0.7648	0.3123	0.8343	0.5311	0.6666	1.3787	0.7083
	1.0438	0.4687	1.0132	1.8754	1.2634	1.0328	0.8404
	1.1371	0.4956	0.8664	1.1458	0.6313	0.9986	1.0802
Median	0.98475	0.69125	0.9735	0.972	0.681	0.9844	0.9685

## Sheet: Fig 2C
siATM	siControl	siATM#1	siATM#2	siControl	siATM#1	siATM#2	siControl	siATM#1	siATM#2		Table Analyzed	RPE1 BRCA1 KO		Table Analyzed	RPE1 BRCA1 KO		Table Analyzed	DLD1 BRCA2 KO		Table Analyzed	DLD1 BRCA2 KO		Table Analyzed	HeLa BRCA2 KO		Table Analyzed	HeLa BRCA2 KO
Fiber Degradation	1.4655	0.5409	1.0725	0.3454	1.3752	1	0.9446	0.4491	1.2408
	1.6752	2.1498	1.3625	0.7831	1.3515	1.9174	1.3345	1.0786	2.8472		Column B	siATM#1		Column C	siATM#2		Column E	siATM#1		Column F	siATM#2		Column H	siATM#1		Column I	siATM#2
	4.0916	1.2897	1.6371	1.3197	1.2306	1.3929	1.278	1.0717	0.6856		vs.	vs.		vs.	vs.		vs.	vs.		vs.	vs.		vs.	vs.		vs.	vs.
	1.921	1.5274	0.8996	2.845	1.6403	0.362	1.3286	1.5414	1.0397		Column A	siControl		Column A	siControl		Column D	siControl		Column D	siControl		Column G	siControl		Column G	siControl
	0.935	1.4632	1.0357	0.3633	3.4785	0.72	0.5149	1.7042	0.8679
	0.9478	0.407	1.3311	0.6917	1.8116	0.8153	0.7239	1.9685	0.5942		Mann Whitney test			Mann Whitney test			Mann Whitney test			Mann Whitney test			Mann Whitney test			Mann Whitney test
	0.6191	1.2374	1.8174	1.2524	1.3343	1.8628	0.4521	1.9685	0.6505		P value	<0.0001		P value	<0.0001		P value	<0.0001		P value	<0.0001		P value	<0.0001		P value	0.0016
	0.6718	1.7472	1.5668	1.4304	0.2305	2.3674	0.5046	1	1.8154		Exact or approximate P value?	Exact		Exact or approximate P value?	Exact		Exact or approximate P value?	Approximate		Exact or approximate P value?	Exact		Exact or approximate P value?	Approximate		Exact or approximate P value?	Exact
	1	1.4923	1.222	0.4811	1.0868	1.2209	0.9541	1.2165	0.6223		P value summary	****		P value summary	****		P value summary	****		P value summary	****		P value summary	****		P value summary	**
	1.5821	1.5376	1.8721	0.4943	1.6899	0.7952	0.6596	1.0656	1.065		Significantly different (P < 0.05)?	Yes		Significantly different (P < 0.05)?	Yes		Significantly different (P < 0.05)?	Yes		Significantly different (P < 0.05)?	Yes		Significantly different (P < 0.05)?	Yes		Significantly different (P < 0.05)?	Yes
	0.4694	1.2261	1.1297	0.9452	0.4289	1.1232	0.7901	1.1332	0.741		One- or two-tailed P value?	Two-tailed		One- or two-tailed P value?	Two-tailed		One- or two-tailed P value?	Two-tailed		One- or two-tailed P value?	Two-tailed		One- or two-tailed P value?	Two-tailed		One- or two-tailed P value?	Two-tailed
	1.8777	0.9732	1.3329	0.5434	0.5595	0.3872	1.5434	1.3482	2.1548		Sum of ranks in column A,B	8047 , 12457		Sum of ranks in column A,C	8126 , 11974		Sum of ranks in column D,E	8130 , 12780		Sum of ranks in column D,F	8026 , 12680		Sum of ranks in column G,H	8148 , 12762		Sum of ranks in column G,I	8470 , 9296
	0.5444	1.8978	1.607	0.3907	0.6961	1.3368	1.4137	0.7593	0.2617		Mann-Whitney U	3097		Mann-Whitney U	3176		Mann-Whitney U	2774		Mann-Whitney U	2670		Mann-Whitney U	2895		Mann-Whitney U	3217
	1.9455	1.6279	1.8243	0.7357	1.209	1.7636	0.6282	1.0192	1.0333
	1.1897	0.9257	1.2966	0.5951	1.2313	1.0574	0.3902	1.4442	0.4347		Difference between medians			Difference between medians			Difference between medians			Difference between medians			Difference between medians			Difference between medians
	0.7459	0.7368	1.2309	1.7445	1.0401	1.53	0.7275	0.9389	0.7075		Median of column A	0.8663, n=99		Median of column A	0.8663, n=99		Median of column D	0.6946, n=103		Median of column D	0.6946, n=103		Median of column G	0.6951, n=102		Median of column G	0.6951, n=102
	1.7928	1.3385	1.4347	0.6506	1.4562	1.4138	0.9461	2.327	0.5062		Median of column B	1.184, n=103		Median of column C	1.185, n=101		Median of column E	1.272, n=101		Median of column F	1.253, n=100		Median of column H	1.022, n=102		Median of column I	0.8964, n=86
	0.8823	2.0248	1.2309	2.2327	1.4351	2.4732	1.4575	0.7342	1.5885		Difference: Actual	0.3177		Difference: Actual	0.3191		Difference: Actual	0.5775		Difference: Actual	0.5581		Difference: Actual	0.3273		Difference: Actual	0.2013
	1.0385	1.2943	0.704	0.5284	1.2227	1.1124	0.3474	1.7004	0.878		Difference: Hodges-Lehmann	0.3177		Difference: Hodges-Lehmann	0.3002		Difference: Hodges-Lehmann	0.5146		Difference: Hodges-Lehmann	0.472		Difference: Hodges-Lehmann	0.3014		Difference: Hodges-Lehmann	0.1774
	0.9236	1.7766	1.0602	1.3107	2.5185	1.511	2.0442	1.5003	1.6984
	1.8071	1.2299	0.8215	1.7844	1.4407	0.7659	1.26	0.9217	0.5603
	1.0089	1.0996	0.8951	0.4089	0.9827	1.4259	1.4865	1.0904	0.9114
	0.4855	1.3249	1.0633	1.0412	1.1732	1.3285	0.6364	0.5451	1.179
	0.8891	1.0524	1.8618	2.4522	3.1538	1.5253	0.6188	0.4934	0.8683
	0.6516	1.1746	1.1471	0.669	2.0239	0.6111	0.4382	0.7815	1.1725
	0.9424	0.644	0.9519	1.1489	2.1041	2.3583	0.63	0.7676	0.6581
	0.6399	1.023	1.6188	1.4424	1.2451	1.9355	0.6204	0.842	1.6616
	0.8299	1.0519	0.8645	0.2435	0.4694	0.6847	0.7428	1.7079	0.9278
	1.3397	1.5146	0.6873	0.7919	1.5288	1.4919	1.1137	1.7077	0.6242
	0.6683	1.4261	0.9361	0.9792	0.9227	1.8896	0.3828	1.0172	1.75
	0.7759	1.0884	0.8957	1.2986	1.1221	1.0889	1.5413	0.633	0.6517
	0.6551	0.936	1.435	0.9393	0.8033	0.964	1.0456	2.0625	0.358
	0.5179	1.2317	2.4603	0.3799	1.4192	1.2693	0.6218	0.9645	1.3194
	0.9851	1.1271	1.2488	0.4693	0.818	1.0285	0.9627	0.6381	0.8033
	0.8091	1.8051	2.8901	0.3916	1.07	0.9754	1.5819	1.277	0.8385
	0.6481	1.0539	1.554	1.0931	1.556	1.1965	0.9879	0.604	1.0531
	1.174	2.296	1.0177	0.6552	1.3426	1.1863	0.8741	1.0251	1.4905
	1.033	1.4695	1.1345	0.4323	2.4722	1.8176	1.5758	0.8611	1.0397
	0.96	1.5082	1.1199	0.7125	2.0145	1.4287	1.043	0.4404	0.7332
	0.3084	1.1168	0.8928	0.4156	2.193	0.791	1.5619	0.7309	0.8183
	0.8381	1.1945	1.2515	0.3085	2.585	5.2985	0.5777	0.7498	1.9323
	0.4431	1.8223	0.7867	0.319	0.9636	2.0013	0.5792	1.0862	1.1954
	0.964	1.5202	0.8835	1.7054	1.1973	1.6562	0.4154	1.4085	1.1194
	0.5464	1.671	1.7803	0.4019	1.8044	0.7794	1.7225	0.7534	0.6206
	0.8427	0.9151	2.6522	1.1967	0.5765	1.829	1.1361	1.6859	0.525
	1.9012	0.8478	1.0841	0.4988	1.4715	1.6076	0.6501	0.8039	0.9065
	0.8662	1.043	1.5946	1.0271	0.7571	3.4428	0.3053	0.8381	1.3407
	2.1091	1.2771	1.1669	0.5395	1.4824	2.0218	0.4604	0.7996	0.9584
	1.772	0.8707	1.1406	1.9646	1.1714	1.2116	0.6708	1.8155	1.6816
	1.2467	0.7886	1.5257	0.5065	2.009	5.9243	0.4292	0.6975	0.9611
	0.6956	0.843	1.3343	0.5774	0.9084	0.3344	0.6563	1.3191	0.4727
	2.3054	1.2682	1.2478	0.3721	1.8445	2.3215	0.617	1.1895	0.9687
	0.9082	1.4871	0.7664	0.6359	1.083	0.7047	0.3697	0.7264	0.798
	0.9621	0.6963	2.1442	0.3914	2.0405	1.3209	0.7482	0.5713	1.3589
	1.2235	1.334	0.6715	1.1214	0.8802	0.8504	0.5407	0.4293	1.2296
	0.9832	0.9168	0.848	0.8984	1.2721	0.2366	0.488	0.8779	1.0588
	0.5926	1.1094	0.5876	0.6326	0.6075	1.6934	0.3197	1.7898	0.4794
	0.7676	0.7536	1.3727	0.5077	0.5595	0.6868	0.8527	0.7001	0.3718
	0.4785	3.3062	0.716	0.9158	1.1514	1.3716	0.9323	0.8483	0.8861
	1.3628	1.4278	1.4664	1.0374	1.775	2.1762	0.8862	0.9892	0.8784
	0.2628	1.4448	3.2348	0.3882	0.2677	1.7745	0.6359	1.1291	1.6545
	1.2461	0.745	0.8817	0.6511	0.666	2.0235	0.8796	0.6482	2.2821
	0.6704	1.8259	1.4628	0.3738	1.7476	1.0367	0.7462	1.2923	0.6822
	1.2355	1.0537	0.6568	0.6734	1.5189	2.0308	0.5225	0.912	0.8476
	1.1143	0.6861	0.6232	0.6945	1.8345	1.0645	0.6042	1.1174	0.8286
	0.6628	1.0028	1.1975	1.6101	4.2296	1.173	0.3043	0.913	0.3721
	0.7884	1.3614	1.8404	0.3577	2.4528	2.9169	0.4902	1.4852	0.7619
	0.3598	1.8385	0.5713	0.7593	0.462	1.1726	1.764	0.6828	0.6346
	0.9158	0.907	1.8056	0.6042	1.4462	0.8249	0.4637	1.0524	1.0148
	0.4699	0.7454	1.7538	1.1955	1.9968	1.5987	0.7918	1.5685	1.0582
	0.6777	0.7988	0.9431	0.9518	1.1188	0.8581	0.4898	1.2448	0.8036
	1.4355	1.1839	1.2899	1.076	0.2698	0.43	0.817	0.3511	3.875
	0.2687	1.0036	1.0551	0.9052	2.5901	1.9729	0.3927	0.9593	0.5828
	0.5399	1.1813	1.1819	1.2249	0.4916	0.687	0.8599	0.9713	0.3706
	0.7699	1.7763	0.9371	0.9667	1.2073	1.646	1.721	1.3609	1.5281
	1.5936	1.7941	1.3209	1.9207	1.2673	0.6726	0.7145	0.4781	0.3505
	0.3814	0.7408	1.7773	0.5145	0.4069	1.5475	0.4748	1.0195	1.1475
	1.5347	1.1191	1.0533	1.7498	2.4146	1.7182	0.581	1.2592	0.3959
	0.5407	1.4467	1.2824	0.4025	2.055	2.443	0.6308	1.5195	1.6813
	1.3421	1.0764	1.8983	1.0839	0.6557	0.875	0.5594	0.9831	1.1259
	0.2668	0.9634	0.5259	1.3899	1.2721	0.6203	0.6755	1.3091	0.6153
	1.1195	0.7525	0.7577	0.6245	1.8976	1.2389	0.7192	1.2316	0.4543
	0.9522	0.6979	0.8923	0.9822	0.608	0.9686	1.1002	0.7276	1.0292
	1.0664	1.7274	1.2593	0.6828	0.7325	1.0936	0.5487	1.3241	1.9658
	0.2719	0.4883	1.7964	0.9381	2.9585	0.4477	0.7547	0.9889	2.0822
	0.546	1.4653	1.7099	0.3688	2.7334	1.7531	0.5166	0.8985	0.7742
	1.5227	1.2687	0.8186	0.3502	2.0642	0.9848	1.2266	0.4446
	0.7595	1.5492	0.4069	0.5404	0.6194	2.0611	0.6557	1.65
	0.6735	1.1608	1.2538	0.4623	2.1407	1.0457	0.8675	0.9248
	0.2852	1.0566	0.6175	1.1611	1.6137	1.8538	0.6571	1.571
	1.3439	1.0354	0.7282	1.5364	2.3282	0.59	0.1879	0.8391
	1.0801	1.1288	0.4185	1.5085	1.5787	0.7769	0.597	3.0971
	0.7582	0.7493	0.3941	0.8279	0.5003	2.0477	0.6749	1.0959
	0.4997	1.034	1.1896	1.3388	0.4837	0.2458	0.8016	1.1593
	0.7569	1.331	1.0392	0.7137	1.3631	1.2663	0.662	1.9663
	0.4439	2.7685	1.8688	0.5348	1.1629	1.7386	0.7649	1.5867
	0.6461	1.873	1.1853	1.0609	2	1.3526	0.6233	1.1727
	0.3007	0.4767	1.5502	0.5187	0.8328	1.2075	0.9666	1.1949
	0.4909	2.1158	1.6521	0.4776	2.1418	0.9608	0.308	0.872
		1.5315	0.8847	0.7647	0.4742	0.7257	0.838	0.9345
		1.1896	1.1266	0.458	0.4737		0.8572	1.4531
		0.5618		0.5831			0.7264	1.2044
		1		0.4888
Median	0.8662	1.1839	1.1853	0.6945	1.2721	1.2526	0.695	1.0223	0.8963

## Sheet: Fig 2D
	siControl	siTIP60#1	siTIP60#2	siATM		Table Analyzed	Fig 2C - 091420 HeLa Slowing			Table Analyzed	Fig 2C - 091420 HeLa Slowing			Table Analyzed	Fig 2C - 091420 HeLa Slowing
	5.9964	0.2233	3.0126	0.5854
	0.6671	0.5185	1.8122	1.728		Column C	siTIP60#1			Column D	siTIP60#2			Column F	siATM
	0.3156	2.9771	5.2993	0.3603		vs.	vs.			vs.	vs.			vs.	vs.
	0.4087	0.5048	1.0249	1.1302		Column A	siControl			Column A	siControl			Column A	siControl
	1.901	0.4065	0.9348	0.462
	0.2259	1.0069	2.63	2.5463		Mann Whitney test				Mann Whitney test				Mann Whitney test
	0.4602	0.4252	0.4896	5.5471		P value	0.0003			P value	0.0034			P value	<0.0001
	1.4988	0.9418	1.1826	0.2181		Exact or approximate P value?	Approximate			Exact or approximate P value?	Approximate			Exact or approximate P value?	Approximate
	0.4428	1.783	0.3902	3.364		P value summary	***			P value summary	**			P value summary	****
	0.5427	0.5519	0.7866	2.4278		Significantly different (P < 0.05)?	Yes			Significantly different (P < 0.05)?	Yes			Significantly different (P < 0.05)?	Yes
	0.5277	0.6045	3.5721	5.5516		One- or two-tailed P value?	Two-tailed			One- or two-tailed P value?	Two-tailed			One- or two-tailed P value?	Two-tailed
	0.4153	0.5916	0.2684	4.4286		Sum of ranks in column A,C	9546 , 13459			Sum of ranks in column A,D	9768 , 12810			Sum of ranks in column A,F	7877 , 13651
	0.3912	0.5254	0.4204	2.1434		Mann-Whitney U	4086			Mann-Whitney U	4308			Mann-Whitney U	2417
	2.9713	2.0591	0.476	2.2683
	0.4289	0.9688	1.69	0.2664		Difference between medians				Difference between medians				Difference between medians
	0.8624	1.2483	0.4379	0.6349		Median of column A	0.5952, n=104			Median of column A	0.5952, n=104			Median of column A	0.5952, n=104
	0.3052	0.4775	0.476	3.3575		Median of column C	0.9428, n=110			Median of column D	0.9896, n=108			Median of column F	1.365, n=103
	0.3556	1.5281	1.2596	3.3102		Difference: Actual	0.3476			Difference: Actual	0.3944			Difference: Actual	0.7701
	2.5101	1.1368	3.8999	0.9785		Difference: Hodges-Lehmann	0.2382			Difference: Hodges-Lehmann	0.2456			Difference: Hodges-Lehmann	0.6798
	0.7465	0.3865	0.3183	0.4695
	0.2889	4.9515	1.5207	1.7094
	2.3936	1.4808	0.3706	1.6129
	0.3261	2.0729	0.5891	1.3491
	0.6934	2.7247	3.3695	0.9703
	0.516	1.619	0.4757	4.5481
	0.5506	0.4667	1.2363	3.9073
	0.3445	0.3335	0.4861	2.58
	0.3473	0.6685	2.407	1.8394
	0.4537	0.7005	0.3476	1.2731
	0.4201	0.4272	0.2907	0.4089
	0.6229	1.5761	1.28	0.5772
	0.8274	0.3796	2.1629	2.671
	0.3038	3.045	4.5596	2.3621
	0.6635	0.5851	0.4653	2.2514
	0.8009	1.7051	1.0653	0.8381
	1.2047	3.7526	0.4111	0.4037
	0.4031	2.8953	0.2882	1.7672
	0.3673	0.5256	0.2024	0.6349
	0.6742	0.4076	0.4041	0.8444
	0.9277	0.5108	1.5375	1.8572
	0.526	1.43	1.329	2.3711
	0.5217	2.7259	1.2178	4.5829
	0.5117	2.1037	0.6138	2.1695
	0.4071	1.3139	0.5068	0.9543
	0.8613	0.3331	0.4644	4.2639
	0.3858	1.9331	0.4399	0.5944
	0.6339	1.9649	3.2883	2.0122
	1.6688	1.3878	0.356	1.9985
	3.1566	0.37	2.6956	0.6756
	1.0261	0.9879	0.5083	0.4246
	1.0962	0.6404	0.53	2.5559
	1.2359	0.8071	0.3616	1.0357
	0.6067	2.6401	0.3352	0.2415
	0.3846	4.0196	0.9541	2.2234
	0.5606	2.2387	1.5835	1.5923
	0.8206	0.7027	1.9939	0.6355
	0.3925	0.5292	0.2817	0.5449
	1.3652	0.2916	2.5333	4.1285
	0.6235	0.6468	3.1013	0.5133
	0.483	0.3958	0.5365	1.2482
	1.0804	0.2175	1.8016	1.0833
	0.3963	0.5866	0.3719	2.1831
	0.4675	2.7172	2.5925	4.2484
	1.7643	0.3997	0.7314	2.065
	1.5942	5.7618	2.0214	3.4395
	0.6642	2.3348	2.857	1.4588
	0.4675	2.5267	2.7544	0.982
	0.5485	3.2625	0.2782	2.385
	0.6575	1.9656	2.5785	4.5377
	0.5815	0.4521	3.4704	0.8117
	1.2539	1.1513	2.5436	1.2622
	0.6159	0.5137	0.6762	0.7242
	0.2473	0.6226	1.309	0.5285
	0.5138	0.4859	0.4684	2.1073
	0.3313	0.5237	1.1576	5.2708
	0.6193	0.5265	1.8714	1.0347
	0.5758	3	0.2986	2.4207
	0.7189	3.582	1.6845	5.1664
	0.3984	3.3688	0.3246	0.7801
	0.7142	2.1306	0.2552	1.7204
	3.0418	0.4857	0.2701	1.5273
	0.9332	0.6146	0.4684	1.9187
	0.2184	0.6411	1.7673	2.2754
	0.4526	1.4146	6.0187	1.1687
	0.4816	0.3868	0.4114	1.0503
	2.2576	0.3868	1.8578	2.5884
	0.4799	2.4335	1.2008	0.7683
	0.5993	3.0599	3.9959	0.4808
	0.7962	4.2663	2.2273	1.3653
	1.8183	0.3509	0.464	0.5684
	0.5911	0.4746	0.3036	2.2742
	0.2628	0.459	2.7434	0.5443
	0.686	0.4107	1.9312	0.5014
	1.0879	1.3299	0.5206	1.2172
	0.6032	0.2779	0.3289	0.859
	0.2319	0.9027	0.1978	1.4305
	0.3858	2.7937	0.2629	0.8765
	0.3674	0.3844	0.8468	1.0538
	0.3308	0.4125	1.4003	1.2352
	0.7766	0.1925	0.839	0.9542
	0.9428	2.3432	2.347	0.992
	1.0458	2.432	2.473	1.147
	0.7473	0.9438	0.9438	2.432
	0.9427	2.5207	2.8573
		3.194	2.72
		0.8428	2.6804
		3.537	0.9543
		3.7532	2.3457
		2.2317
		2.24
Median	0.5952	0.9428	0.9896	1.3653

## Sheet: Fig 2E
	WT HeLa	WT HeLa + 10uM ATMi	HeLa BRCA2 KO	HeLa BRCA2 KO + 10uM ATMi	HeLa BRCA2 KO + 20uM ATMi			Table Analyzed	Fig 3B - HeLa BRCA2 KO ATMi			Table Analyzed	Fig 3B - HeLa BRCA2 KO ATMi
	2.0562	0.7689	0.4908	0.4271	1.4912
	0.441	1.9384	0.5272	0.5788	0.9613			Column D	HeLa BRCA2 KO + 10uM ATMi			Column E	HeLa BRCA2 KO+ 20uM ATMi
	1.2989	1.0832	0.4636	0.4508	1.9706			vs.	vs.			vs.	vs.
	0.9452	0.7279	0.7307	0.5519	0.6617			Column C	HeLa BRCA2 KO			Column C	HeLa BRCA2 KO
	0.584	0.8387	0.2628	1.4585	2.7466
	0.9736	0.5829	1.0416	0.6141	0.5341			Mann Whitney test				Mann Whitney test
	0.9966	1.074	1.1816	0.3628	0.7093			P value	<0.0001			P value	<0.0001
	0.97	0.4707	1.0514	0.3216	0.7297			Exact or approximate P value?	Approximate			Exact or approximate P value?	Approximate
	0.6789	1.1308	0.653	0.7797	1.0453			P value summary	****			P value summary	****
	0.8424	1.1083	0.5306	1.8514	1.7248			Significantly different (P < 0.05)?	Yes			Significantly different (P < 0.05)?	Yes
	2.2193	0.8489	0.7427	1.5165	0.9205			One- or two-tailed P value?	Two-tailed			One- or two-tailed P value?	Two-tailed
	0.779	1.2927	0.5261	1.0199	0.3561			Sum of ranks in column C,D	8438 , 12065			Sum of ranks in column C,E	7758 , 12746
	1.1083	1.2611	0.784	0.66	0.5716			Mann-Whitney U	3287			Mann-Whitney U	2607
	0.9026	2.7425	0.3683	0.75	0.8834
	1.0856	1.7492	0.2319	0.79	0.6845			Difference between medians				Difference between medians
	0.8451	0.6811	0.5916	1.2	1.0749			Median of column C	0.638, n=101			Median of column C	0.638, n=101
	1.0654	2.5527	0.5439	0.4	0.7248			Median of column D	0.789, n=101			Median of column E	0.9613, n=101
	1.2983	0.6367	0.3132	0.5	1.2023			Difference: Actual	0.151			Difference: Actual	0.3233
	0.8783	1.6892	0.4008	0.55	0.6125			Difference: Hodges-Lehmann	0.1863			Difference: Hodges-Lehmann	0.284
	0.8157	0.806	0.5615	0.67	0.3436
	0.4969	1.1682	0.5764	0.77	1.2681
	0.7686	0.6158	0.335	0.78	0.8065
	0.7106	0.9947	1.1731	0.74	1.7708
	2.8802	1.0351	2.5935	0.66	0.9818
	0.9492	0.755	0.8419	0.633	1.3092
	0.971	0.9564	1.6382	1.12	0.5848
	0.9159	1.3963	0.3349	1.06	1.3823
	1.1392	0.3219	0.4263	0.88	0.3965
	0.6957	0.7066	1.0212	0.94	0.9743
	0.8686	0.5693	0.9044	0.63	1.8887
	2.482	0.8432	0.3969	0.61	0.4229
	1.266	1.2811	0.3992	0.66	2.0416
	0.411	0.2961	0.4669	1	0.9886
	1.0052	1.2386	0.4588	1.1	0.5857
	2.3224	1.3171	0.3747	0.55	0.9645
	0.8546	0.3374	0.4152	0.52	1.0633
	0.7651	1.8496	0.5564	0.77	1.0183
	0.9221	0.5295	0.5617	0.79	0.4243
	0.6019	0.6922	0.3615	0.7595	1.1067
	0.7392	0.9285	0.3552	0.6473	1.4972
	1.195	0.8113	1.0909	0.7864	0.5188
	1.04	1.3112	0.7662	0.8247	0.7652
	0.6665	1.5175	0.71	1.5207	1.0103
	1.8168	0.6118	1.6148	0.99	0.7117
	1.3341	1.4499	0.0054	0.83	0.8211
	0.4567	3.3551	0.533	0.91	1.2406
	0.5968	1	0.6522	1.3214	0.8585
	0.7606	1.127	0.8903	1.314	0.9487
	1.2117	1.7525	0.881	1.134	0.9464
	0.4282	1.2497	0.5702	0.763	1.2149
	1.6434	1.4237	0.5528	0.7649	0.6083
	2.1098	0.8294	0.8174	0.3575	0.6073
	0.7327	1.5899	0.657	0.7695	1.2255
	0.504	0.902	0.765	0.9658	1.6062
	0.553	0.9574	0.9865	0.8745	0.7172
	0.8182	1.0022	0.654	0.7568	1.0183
	0.7293	0.8597	0.74	0.9746	1.0318
	0.9469	0.9022	0.47	0.6754	1.043
	1.1352	1.0727	0.3564	0.7649	0.9865
	0.9365	1.4252	0.648	0.3575	0.6854
	0.4715	1.0273	0.7468	0.7695	0.269
	0.5984	0.7911	0.684	0.9658	0.9745
	0.5332	1.692	0.9784	0.8745	0.8675
	1.2861	0.897	0.948	0.7568	0.7964
	1.1214	1.3613	1.2349	0.9746	1.6593
	0.7318	1.0481	0.536	1.0285	0.968
	0.5332	1.6148	0.654	0.7845	0.689
	1.2861	1.8418	0.3969	0.785	0.8796
	0.5984	1.04	0.3992	0.3478	0.9458
	1.1214	0.6471	0.4669	0.8658	0.3849
	0.98	1.0533	0.4588	0.958	0.7594
	0.84	0.5213	0.3747	1.134	1.1205
	0.74	0.7212	0.4152	0.789	1.353
	1.127	0.8309	0.5564	0.9684	0.968
	1.37	1.4836	1.0534	0.934	0.8593
	0.982	0.9846	1.237	0.8795	0.9645
	0.842	0.7653	0.9593	0.8346	0.687
	0.74	0.9051	0.7653	1.0438	0.765
	0.6438	1.3972	0.7854	0.7693	1.0649
	0.9428	2.0444	0.83	0.9438	0.7594
	1.127	1.8511	0.5476	1.1307	0.9785
	0.9382	1.4395	0.637	0.8765	1.0548
	0.82	0.9976	0.8653	0.6847	0.794
	0.84	0.914	0.656	0.9843	0.9964
	0.37	1.3116	0.9865	1.0673	1.0385
	1.2	1.256	0.2436	0.6985	1.1358
	1.32	1.5776	0.6759	1.208	0.9653
	0.984	1.7759	0.457	0.9683	0.8653
	0.7	2.1751	0.684	0.489	1.0293
	0.843	1.5607	1.157	0.96	1.1938
	0.9492	1.6287	0.6745	0.748	0.8542
	1.0429	1	0.749	0.9853	0.93
	1.0428	0.8056	0.895	0.8547	0.6939
	1.437	1.127	0.47	1.0493	1.2598
	1.543	0.9943	0.547	0.96	0.6593
	0.9438	0.943	0.6573	0.5743	0.639
	0.743	1.3207	0.5478	0.2486	0.9694
	0.8437	0.9943	0.3578	1.0865	0.99
	1.432	1.3287	1.124	0.5842	1.0943
	0.589	1.1324	0.5639	0.683	0.683
	0.99	0.9438	0.638	1.0593	0.92
Median	0.9365	1.04	0.638	0.789	0.9613

## Sheet: Fig 2F
RPE BRCA1 KO	No Treatment	10uM ATMi	20uM ATMi		Table Analyzed	Fig 2F - BRCA1 KO degradataion				Table Analyzed	Fig 2F - BRCA1 KO degradataion
Degradation Fiber	0.5472	0.8749	1.0318
	0.8492	0.9437	1.1234		Column B	10uM ATMi				Column C	20uM ATMi
	0.9427	0.7589	1.31		vs.	vs.				vs.	vs.
	0.4927	0.894	0.7859		Column A	No Treatment				Column A	No Treatment
	1.0583	0.7589	0.8695
	0.673	0.6548	0.947		Mann Whitney test					Mann Whitney test
	0.8594	0.7589	0.1048		P value	0.1868				P value	<0.0001
	0.8543	0.6584	1.432		Exact or approximate P value?	Exact				Exact or approximate P value?	Exact
	0.652	0.7549	1.2391		P value summary	ns				P value summary	****
	0.8643	0.8492	1.1043		Significantly different (P < 0.05)?	No				Significantly different (P < 0.05)?	Yes
	0.7453	0.764	1.4832		One- or two-tailed P value?	Two-tailed				One- or two-tailed P value?	Two-tailed
	0.7438	0.8493	1.1438		Sum of ranks in column A,B	9509 , 10591				Sum of ranks in column A,C	8081 , 12019
	0.8753	0.9403	1.0498		Mann-Whitney U	4459				Mann-Whitney U	3031
	0.5483	0.5643	1.0582
	0.5439	0.6347	0.9527		Difference between medians					Difference between medians
	0.5493	0.7684	0.9867		Median of column A	0.7446, n=100				Median of column A	0.7446, n=100
	0.4372	0.7894	0.4367		Median of column B	0.761, n=100				Median of column C	0.9487, n=100
	0.6943	0.8673	0.8967		Difference: Actual	0.01636				Difference: Actual	0.2041
	0.8632	0.8543	0.8907		Difference: Hodges-Lehmann	0.02577				Difference: Hodges-Lehmann	0.1551
	0.673	0.8393	0.9503
	0.7093	0.9638	0.573
	0.9683	0.9153	1.0458
	0.8542	0.7502	1.154
	0.4306	0.4325	1.257
	0.3608	0.235	0.9897
	0.2458	0.5325	0.8526
	1.0438	0.4625	0.9572
	1.1532	0.875	0.7592
	0.6348	0.5928	0.6739
	0.752	1.0583	0.572
	0.5729	1.5829	0.437
	0.6739	1.12	0.9502
	0.8527	1.3242	0.8276
	0.7528	0.7539	0.5743
	0.9277	0.7538	0.8572
	0.673	0.8526	0.9752
	0.7903	0.4765	0.6752
	0.8527	0.6439	0.5792
	0.7528	0.9572	0.967
	0.8527	1.0573	0.8276
	0.9287	0.5789	0.752
	0.6865	0.6873	0.673
	0.6543	0.7038	0.9672
	0.5723	0.5872	0.8706
	0.7569	0.5792	1.0537
	0.8754	0.763	1.147
	0.943	0.673	0.9572
	1.0582	0.6752	0.8576
	1.2137	0.8673	0.9852
	0.3587	0.9276	0.6529
	0.7564	0.5793	0.5723
	0.5428	0.6793	0.357
	0.4582	0.8927	0.867
	0.9845	0.9285	0.9573
	0.6432	0.863	0.6703
	0.5	0.5723	0.7637
	0.5446	0.7894	0.9867
	0.53	0.8537	0.5738
	0.8754	0.9537	0.869
	0.52	0.767	0.9537
	0.7654	0.6829	1.0568
	0.4372	0.671	1
	0.7695	0.8673	0.9683
	0.6907	0.5287	0.6587
	0.673	0.9562	0.573
	0.7693	0.9683	0.3564
	0.8596	0.8573	0.869
	0.8275	0.9537	0.9537
	0.6592	0.767	1.0568
	0.6047	0.6829	1
	0.8426	0.671	0.9683
	0.9265	0.8673	0.6587
	0.55	0.5287	0.9573
	0.643	0.5643	0.6703
	0.742	0.6347	0.7637
	0.854	0.7684	0.9867
	0.923	0.7894	0.5738
	0.52	0.5742	1.0438
	0.6348	0.6743	1.124
	0.8532	0.437	0.932
	1.0584	0.6857	0.673
	1.0481	0.7589	0.7583
	0.5732	0.6548	0.863
	0.8643	0.7589	1.5327
	0.643	0.6834	1.1347
	0.4536	0.8432	0.5742
	0.5684	0.9857	0.6743
	0.7589	0.1028	0.437
	0.6548	1.0348	1.1304
	0.7589	0.4585	0.9582
	0.9753	0.4536	0.8532
	1.1943	0.5684	1.4032
	0.4563	0.7589	1.1943
	1.0538	0.8324	0.4563
	0.5439	1.0384	1.0538
	0.6483	1.1234	1.0582
	0.4538	0.8532	1.1249
	0.7643	0.9283	0.7653
	0.6843	1.0293	0.9876
	0.8659	0.5436	0.6842
Median	0.74455	0.76095	0.9486

## Sheet: Fig 3A
Olaparib Sensitivity
HeLa BRCA2 KO
	Olaparib Concentration	siControl			siTIP60#1			siATM#1			siATM#2
	0	1	1	1	1	1	1	1	1	1	1	1	1
	2.5	0.25	0.28	0.32	0.5	0.45	0.41	0.13	0.2	0.14	0.18	0.25	0.1
	5	0.1	0.12	0.08	0.2	0.35	0.3	0	0.12	0.02	0.03	0.1	0.09
	Table Analyzed
	Two-way ANOVA	Ordinary
	Alpha	0.05
	Source of Variation	% of total variation	P value	P value summary	Significant?
	Interaction	1.375	0.0029	*	Yes
	Row Factor	95.05	<0.0001	****	Yes
	Column Factor	2.738	<0.0001	****	Yes
	ANOVA table	SS	DF	MS	F (DFn, DFd)
	Interaction	0.03134	2	0.01567	F (2, 12) = 9.898
	Row Factor	2.167	2	1.084	F (2, 12) = 684.4
	Column Factor	0.06242	1	0.06242	F (1, 12) = 39.42
	Residual	0.019	12	0.001583
	Difference between column means
	Mean of siControl	0.4611
	Mean of siTIP60#1	0.5789
	Difference between means	-0.1178
	SE of difference	0.01876
	95% CI of difference	-0.1586 to -0.07691
	Data summary
	Number of columns (Column Factor)	2
	Number of rows (Row Factor)	3
	Number of values	18

[truncated: 33 more sheets: Fig 3B, Fig 3C, Fig 3D, Fig 3E, Fig 3F, Fig 4A, Fig 4B, Fig 4C, Fig 4D, Fig 4E, Fig 4F, Fig 5D, Fig 5E, Fig 5G, Fig 5H, Fig 6B, Fig 6C, Fig 6D, Fig 6F, Fig 6G …]
